# Supplementary material for: Tubulin Inhibitors: A Chemoinformatic Analysis Using Cell-Based Data
Source: Molecules. 2021 Apr 24;26(9):2483. doi: 10.3390/molecules26092483 (PMC8123128; doi:10.3390/molecules26092483)
Supplement: Supplementary file 1 [file molecules-26-02483-s001.zip]

Archive with 5 entries (5 files):
- Figure_S1.png
- Figure_S2.png
- out_FinalData.dwar
- Table_S1.xlsx
- Table_S2.xlsx
