# Supplementary material for: Tubulin Inhibitors: A Chemoinformatic Analysis Using Cell-Based Data
Source: Molecules. 2021 Apr 24;26(9):2483. doi: 10.3390/molecules26092483 (PMC8123128; doi:10.3390/molecules26092483)
Supplement: Supplementary file 1 [file molecules-26-02483-s001.zip › Table_S1.xlsx]

## Sheet: Table_S1
Molecule Name	ID_Paper	IUPAC_Name	ChEMBL_ID	HCT116_IC50	MCF7_IC50	HELA_IC50	A549_IC50	MDA_MB_231	PC3_IC50	Best_Activity	IC50_Molar	Best_Activity_pIC50(Molar)	Active_Inactive	Binding_Site
CN(C)c(cc1)ccc1-c1c(-c2cc(OC)cc(OC)c2)nc[nH]1	10AA	4-(4-(3,5-dimethoxyphenyl)-1H-imidazol-5-yl)-N,N-dimethylaniline	NaN	25	56					25	2.5e-08	7.60206	Active	Colchicine
Cn1c(-c(cc2)cc(N)c2OC(F)(F)F)c(-c2cc(OC)cc(OC)c2)nc1	11AA	5-(4-(3,5-dimethoxyphenyl)-1-methyl-1H-imidazol-5-yl)-2-(trifluoromethoxy)aniline	NaN	52	7.8					7.8	7.8e-09	8.10791	Active	Colchicine
Cn1c(-c(cc2)cc(N)c2OC(F)F)c(-c2cc(OC)cc(OC)c2)nc1	12AA	2-(difluoromethoxy)-5-(4-(3,5-dimethoxyphenyl)-1-methyl-1H-imidazol-5-yl)aniline	NaN	68	5.6					5.6	5.6e-09	8.25181	Active	Colchicine
COc1cc(-c2c(-c(cc3)cc(O)c3OC)[nH]cn2)cc(OC)c1	13AA	5-(4-(3,5-dimethoxyphenyl)-1H-imidazol-5-yl)-2-methoxyphenol	NaN	40.5	46.3					40.5	4.05e-08	7.39254	Active	Colchicine
COc1cc(-c2c(C(CN3)OCC3=O)ocn2)cc(OC)c1	14AA	6-(4-(3,5-dimethoxyphenyl)oxazol-5-yl)morpholin-3-one	NaN	121	6.4					6.4	6.4e-09	8.19382	Active	Colchicine
COc1cc(-c2c(-c(cc3)cc(O)c3OC(F)(F)F)ocn2)cc(OC)c1	15AA	5-(4-(3,5-dimethoxyphenyl)oxazol-5-yl)-2-(trifluoromethoxy)phenol	NaN	416	11.3					11.3	1.13e-08	7.94692	Active	Colchicine
COc1cc(-c2c(-c(ccc(OC)c3N)c3O)[nH]cn2)cc(OC)c1	16AA	2-amino-6-(4-(3,5-dimethoxyphenyl)-1H-imidazol-5-yl)-3-methoxyphenol	NaN	289	9.3					9.3	9.3e-09	8.03152	Active	Colchicine
COc1cc(-c2c(-c(cc3)cc(N)c3OC(F)(F)F)[nH]cn2)cc(OC)c1	17AA	5-(4-(3,5-dimethoxyphenyl)-1H-imidazol-5-yl)-2-(trifluoromethoxy)aniline	NaN	34	10.2					10.2	1.02e-08	7.9914	Active	Colchicine
COc(ccc(-c1c(-c(cc2OC)cc(OC)c2OC)ncn1-c1ccccc1)c1)c1O	1AA	2-methoxy-5-(1-phenyl-4-(3,4,5-trimethoxyphenyl)-1H-imidazol-5-yl)phenol	NaN	77	6.2					6.2	6.2e-09	8.20761	Active	Colchicine
CNc(ccc(-c1c(-c2cc(OC)cc(OC)c2)nco1)c1)c1O	2AA	5-(4-(3,5-dimethoxyphenyl)oxazol-5-yl)-2-(methylamino)phenol	NaN	189	1.2					1.2	1.2e-09	8.92082	Active	Colchicine
COc1cc(-c2c(-c(cc3)cc(F)c3OC)[nH]cn2)cc(OC)c1	3AA	4-(3,5-dimethoxyphenyl)-5-(3-fluoro-4-methoxyphenyl)-1H-imidazole	NaN	110	1					1	1e-09	9	Active	Colchicine
CN(C)c(cc1)ccc1-c1c(-c(cc2OC)cc(OC)c2OC)ncn1-c(cc1OC)cc(OC)c1OC	4AA	4-(1,4-bis(3,4,5-trimethoxyphenyl)-1H-imidazol-5-yl)-N,N-dimethylaniline	NaN	136	7.3					7.3	7.3e-09	8.13668	Active	Colchicine
COc(ccc(-c1c(-c(cc2OC)cc(OC)c2OC)ncn1-c(cc1OC)cc(OC)c1OC)c1)c1O	6AA	5-(1,4-bis(3,4,5-trimethoxyphenyl)-1H-imidazol-5-yl)-2-methoxyphenol	NaN	151	21					21	2.1e-08	7.67778	Active	Colchicine
COc1cc(-c2c(-c(cc3)cc(O)c3OC)ocn2)cc(OC)c1	7AA	5-(4-(3,5-dimethoxyphenyl)oxazol-5-yl)-2-methoxyphenol	NaN	71	210					71	7.1e-08	7.14874	Active	Colchicine
COc1cc(-c2c(-c(cc3)cc(N)c3OC)ocn2)cc(OC)c1	8AA	5-(4-(3,5-dimethoxyphenyl)oxazol-5-yl)-2-methoxyaniline	NaN	335	101					101	1.01e-07	6.99568	Active	Colchicine
COc1cc(-c2c(-c(ccc(OC)c3O)c3N)ocn2)cc(OC)c1	9AA	2-amino-3-(4-(3,5-dimethoxyphenyl)oxazol-5-yl)-6-methoxyphenol	NaN	33	4.3					4.3	4.3e-09	8.36653	Active	Colchicine
COC1=CC=C(\C=C/C2=CC(OC)=C(OC)C(OC)=C2)C=C1N\C=C/C(=O)C1=CC(OC)=C(OC)C(OC)=C1	1P	(Z)-3-((2-methoxy-5-((Z)-3,4,5-trimethoxystyryl)phenyl)amino)-1-(3,4,5-trimethoxyphenyl)prop-2-en-1-one	NaN	1510	270	260	1680			260	2.6e-07	6.58503	Active	Colchicine
COC1=CC=C(\C=C/C2=CC(OC)=C(OC)C(OC)=C2)C=C1N\C=C/C(=O)C1=C(Br)C(OC)=C(OC)C(OC)=C1	2P	(Z)-1-(2-bromo-3,4,5-trimethoxyphenyl)-3-((2-methoxy-5-((Z)-3,4,5-trimethoxystyryl)phenyl)amino)prop-2-en-1-one	NaN	3980	2950	250	3510			250	2.5e-07	6.60206	Active	Colchicine
COC1=CC=C(\C=C/C2=CC(OC)=C(OC)C(OC)=C2)C=C1N\C=C/C(=O)C1=CC(=C(OC)C=C1)N(=O)=O	3P	(Z)-1-(4-methoxy-3-nitrophenyl)-3-((2-methoxy-5-((Z)-3,4,5-trimethoxystyryl)phenyl)amino)prop-2-en-1-one	NaN	830	1590	230	770			230	2.3e-07	6.63827	Active	Colchicine
COC1=CC=C(\C=C/C2=CC(OC)=C(OC)C(OC)=C2)C=C1N\C=C/C(=O)C1=CC(N)=C(OC)C=C1	4P	(Z)-1-(3-amino-4-methoxyphenyl)-3-((2-methoxy-5-((Z)-3,4,5-trimethoxystyryl)phenyl)amino)prop-2-en-1-one	NaN	1290	4680	2221	3810			1290	1.29e-06	5.88941	Inactive	Colchicine
COC1=CC=C(\C=C/C2=CC(OC)=C(OC)C(OC)=C2)C=C1N\C=C/C(=O)C1=CC(O)=C(OC)C=C1	5P	(Z)-1-(3-hydroxy-4-methoxyphenyl)-3-((2-methoxy-5-((Z)-3,4,5-trimethoxystyryl)phenyl)amino)prop-2-en-1-one	NaN	28	25	52	11			11	1.1e-08	7.95861	Active	Colchicine
COC1=CC=C(\C=C/C2=CC(OC)=C(OC)C(OC)=C2)C=C1N\C=C/C(=O)C1=CC=C(OC(F)(F)F)C=C1	6P	(Z)-3-((2-methoxy-5-((Z)-3,4,5-trimethoxystyryl)phenyl)amino)-1-(4-(trifluoromethoxy)phenyl)prop-2-en-1-one	NaN	2950	1320	260	2690			260	2.6e-07	6.58503	Active	Colchicine
COC1=CC=C(\C=C/C2=CC(OC)=C(OC)C(OC)=C2)C=C1N\C=C/C(=O)C1CNC2=C1C=CC=C2	7P	(Z)-1-(indolin-3-yl)-3-((2-methoxy-5-((Z)-3,4,5-trimethoxystyryl)phenyl)amino)prop-2-en-1-one	NaN	33	31	53	15			15	1.5e-08	7.82391	Active	Colchicine
COC1=CC=C(\C=C/C2=CC(OC)=C(OC)C(OC)=C2)C=C1N\C=C/C(=O)C1CN(C)C2=C1C=CC=C2	8P	(Z)-3-((2-methoxy-5-((Z)-3,4,5-trimethoxystyryl)phenyl)amino)-1-(1-methylindolin-3-yl)prop-2-en-1-one	NaN	370	1070	460	670			370	3.7e-07	6.4318	Active	Colchicine
COC1=CC(\C=C/C2=CC(OC)=C(OC)C(N\C=C/C(=O)C3=CC(OC)=C(OC)C(OC)=C3)=C2)=CC(OC)=C1OC	9P	(Z)-3-((2,3-dimethoxy-5-((Z)-3,4,5-trimethoxystyryl)phenyl)amino)-1-(3,4,5-trimethoxyphenyl)prop-2-en-1-one	NaN	4320	3080	3720	6250			3080	3.08e-06	5.51145	Inactive	Colchicine
COC1=CC(\C=C/C2=CC(OC)=C(OC)C(N\C=C/C(=O)C3=C(Br)C(OC)=C(OC)C(OC)=C3)=C2)=CC(OC)=C1OC	10P	(Z)-1-(2-bromo-3,4,5-trimethoxyphenyl)-3-((2,3-dimethoxy-5-((Z)-3,4,5-trimethoxystyryl)phenyl)amino)prop-2-en-1-one	NaN	300	5670	1580	280			280	2.8e-07	6.55284	Active	Colchicine
COC1=CC(\C=C/C2=CC(OC)=C(OC)C(N\C=C/C(=O)C3=CC(=C(OC)C=C3)N(=O)=O)=C2)=CC(OC)=C1OC	11P	(Z)-3-((2,3-dimethoxy-5-((Z)-3,4,5-trimethoxystyryl)phenyl)amino)-1-(4-methoxy-3-nitrophenyl)prop-2-en-1-one	NaN	3240	2090	910	920			910	9.1e-07	6.04096	Active	Colchicine
COC1=CC(\C=C/C2=CC(OC)=C(OC)C(N\C=C/C(=O)C3=CC(N)=C(OC)C=C3)=C2)=CC(OC)=C1OC	12P	(Z)-1-(3-amino-4-methoxyphenyl)-3-((2,3-dimethoxy-5-((Z)-3,4,5-trimethoxystyryl)phenyl)amino)prop-2-en-1-one	NaN	4790	1550	1200	4150			1200	1.2e-06	5.92082	Inactive	Colchicine
COC1=CC(\C=C/C2=CC(OC)=C(OC)C(N\C=C/C(=O)C3=CC(O)=C(OC)C=C3)=C2)=CC(OC)=C1OC	13P	(Z)-3-((2,3-dimethoxy-5-((Z)-3,4,5-trimethoxystyryl)phenyl)amino)-1-(3-hydroxy-4-methoxyphenyl)prop-2-en-1-one	NaN	190	110	190	90			90	9e-08	7.04576	Active	Colchicine
COC1=CC(\C=C/C2=CC(OC)=C(OC)C(N\C=C/C(=O)C3=CC=C(OC(F)(F)F)C=C3)=C2)=CC(OC)=C1OC	14P	(Z)-3-((2,3-dimethoxy-5-((Z)-3,4,5-trimethoxystyryl)phenyl)amino)-1-(4-(trifluoromethoxy)phenyl)prop-2-en-1-one	NaN	7590	4750	2860	5210			2860	2.86e-06	5.54363	Inactive	Colchicine
COC1=CC(\C=C/C2=CC(OC)=C(OC)C(N\C=C/C(=O)C3=CNC4=C3C=CC=C4)=C2)=CC(OC)=C1OC	15P	(Z)-3-((2,3-dimethoxy-5-((Z)-3,4,5-trimethoxystyryl)phenyl)amino)-1-(1H-indol-3-yl)prop-2-en-1-one	NaN	2480	3020	1670	8560			1670	1.67e-06	5.77728	Inactive	Colchicine
COC1=CC(\C=C/C2=CC(OC)=C(OC)C(N\C=C/C(=O)C3=CN(C)C4=C3C=CC=C4)=C2)=CC(OC)=C1OC	16P	(Z)-3-((2,3-dimethoxy-5-((Z)-3,4,5-trimethoxystyryl)phenyl)amino)-1-(1-methyl-1H-indol-3-yl)prop-2-en-1-one	NaN	1950	3390	890	140			140	1.4e-07	6.85387	Active	Colchicine
COC1=CC=C(\C=C/C2=CC(OC)=C(OC)C(OC)=C2)C(N\C=C/C(=O)C2=CC(OC)=C(OC)C(OC)=C2)=C1O	17P	(Z)-3-((2-hydroxy-3-methoxy-6-((Z)-3,4,5-trimethoxystyryl)phenyl)amino)-1-(3,4,5-trimethoxyphenyl)prop-2-en-1-one	NaN	3630	2230	1560	2230			1560	1.56e-06	5.80688	Inactive	Colchicine
COC1=CC=C(\C=C/C2=CC(OC)=C(OC)C(OC)=C2)C(N\C=C/C(=O)C2=CC(OC)=C(OC)C(OC)=C2Br)=C1O	18P	(Z)-1-(2-bromo-3,4,5-trimethoxyphenyl)-3-((2-hydroxy-3-methoxy-6-((Z)-3,4,5-trimethoxystyryl)phenyl)amino)prop-2-en-1-one	NaN	2690	3190	2780	7080			2690	2.69e-06	5.57025	Inactive	Colchicine
COC1=CC=C(\C=C/C2=CC(OC)=C(OC)C(OC)=C2)C(N\C=C/C(=O)C2=CC=C(OC)C(=C2)N(=O)=O)=C1O	19P	(Z)-3-((2-hydroxy-3-methoxy-6-((Z)-3,4,5-trimethoxystyryl)phenyl)amino)-1-(4-methoxy-3-nitrophenyl)prop-2-en-1-one	NaN	6760	2200	4170	1580			1580	1.58e-06	5.80134	Inactive	Colchicine
COC1=CC=C(C=C1N)C(=O)\C=C/NC1=C(O)C(OC)=CC=C1\C=C/C1=CC(OC)=C(OC)C(OC)=C1	2OP	(Z)-1-(3-amino-4-methoxyphenyl)-3-((2-hydroxy-3-methoxy-6-((Z)-3,4,5-trimethoxystyryl)phenyl)amino)prop-2-en-1-one	NaN	3980	2600	2660	7330			2600	2.6e-06	5.58503	Inactive	Colchicine
COC1=CC=C(C=C1O)C(=O)\C=C/NC1=C(O)C(OC)=CC=C1\C=C/C1=CC(OC)=C(OC)C(OC)=C1	21P	(Z)-3-((2-hydroxy-3-methoxy-6-((Z)-3,4,5-trimethoxystyryl)phenyl)amino)-1-(3-hydroxy-4-methoxyphenyl)prop-2-en-1-one	NaN	1750	910	2510	1310			910	9.1e-07	6.04096	Active	Colchicine
COC1=CC=C(\C=C/C2=CC(OC)=C(OC)C(OC)=C2)C(N\C=C/C(=O)C2=CC=C(OC(F)(F)F)C=C2)=C1O	22P	(Z)-3-((2-hydroxy-3-methoxy-6-((Z)-3,4,5-trimethoxystyryl)phenyl)amino)-1-(4-(trifluoromethoxy)phenyl)prop-2-en-1-one	NaN	1940	2120	7080	1310			1310	1.31e-06	5.88273	Inactive	Colchicine
[H]C1=C(OC)C=C(OCC(=O)NC2=CC3=C(N)N=C(N)N=C3C=C2)C=C1	1I	N-(2,4-diaminoquinazolin-6-yl)-2-(3-methoxyphenoxy)acetamide	NaN					15600		15600	1.56e-05	4.80688	Inactive	Colchicine
[H]C1=C(C)C=C(OCC(=O)NC2=CC3=C(N)N=C(N)N=C3C=C2)C=C1	2I	N-(2,4-diaminoquinazolin-6-yl)-2-(m-tolyloxy)acetamide	NaN					10700		10700	1.07e-05	4.97062	Inactive	Colchicine
[H]C1=C(Cl)C=C(OCC(=O)NC2=CC3=C(N)N=C(N)N=C3C=C2)C=C1	3I	2-(3-chlorophenoxy)-N-(2,4-diaminoquinazolin-6-yl)acetamide	NaN					10800		10800	1.08e-05	4.96658	Inactive	Colchicine
[H]C1=C(C=C(OCC(=O)NC2=CC3=C(N)N=C(N)N=C3C=C2)C=C1)N(=O)=O	4I	N-(2,4-diaminoquinazolin-6-yl)-2-(3-nitrophenoxy)acetamide	NaN					23300		23300	2.33e-05	4.63264	Inactive	Colchicine
NC1=NC(N)=C2C=C(NC(=O)COC3=C4N=CC=CC4=C(Cl)C=C3)C=CC2=N1	5I	2-((5-chloroquinolin-8-yl)oxy)-N-(2,4-diaminoquinazolin-6-yl)acetamide	NaN					4800		4800	4.8e-06	5.31876	Inactive	Colchicine
COC1=CC(NC(=O)\C=C\C2=CC(N\C=C/C(=O)C3=CC(OC)=C(OC)C(OC)=C3)=C(OC)C=C2)=CC(OC)=C1OC	1FF	(E)-3-(4-methoxy-3-(((Z)-3-oxo-3-(3,4,5-trimethoxyphenyl)prop-1-en-1-yl)amino)phenyl)-N-(3,4,5-trimethoxyphenyl)acrylamide	NaN		10470	9770	19380			9770	9.77e-06	5.01011	Inactive	Colchicine
COC1=CC(NC(=O)\C=C\C2=CC(N\C=C/C(=O)C3=CC(OC)=C(OC)C(OC)=C3Br)=C(OC)C=C2)=CC(OC)=C1OC	2FF	(E)-3-(3-(((Z)-3-(2-bromo-3,4,5-trimethoxyphenyl)-3-oxoprop-1-en-1-yl)amino)-4-methoxyphenyl)-N-(3,4,5-trimethoxyphenyl)acrylamide	NaN		32920	13080	34290			13080	1.308e-05	4.88339	Inactive	Colchicine
COC1=CC(NC(=O)\C=C\C2=CC(N\C=C/C(=O)C3=CC(=C(OC)C(OC)=C3)N(=O)=O)=C(OC)C=C2)=CC(OC)=C1OC	3FF	(E)-3-(3-(((Z)-3-(3,4-dimethoxy-5-nitrophenyl)-3-oxoprop-1-en-1-yl)amino)-4-methoxyphenyl)-N-(3,4,5-trimethoxyphenyl)acrylamide	NaN		23880	18750	28330			18750	1.875e-05	4.727	Inactive	Colchicine
COC1=CC(NC(=O)\C=C\C2=CC(N\C=C/C(=O)C3=CC(OC)=C(OC)C(N)=C3)=C(OC)C=C2)=CC(OC)=C1OC	4FF	(E)-3-(3-(((Z)-3-(3-amino-4,5-dimethoxyphenyl)-3-oxoprop-1-en-1-yl)amino)-4-methoxyphenyl)-N-(3,4,5-trimethoxyphenyl)acrylamide	NaN		14130	17780	19490			14130	1.413e-05	4.84986	Inactive	Colchicine
COC1=CC(NC(=O)\C=C\C2=CC(N\C=C/C(=O)C3=CC(OC)=C(O)C=C3)=C(OC)C=C2)=CC(OC)=C1OC	5FF	(E)-3-(3-(((Z)-3-(4-hydroxy-3-methoxyphenyl)-3-oxoprop-1-en-1-yl)amino)-4-methoxyphenyl)-N-(3,4,5-trimethoxyphenyl)acrylamide	NaN		15060	12510	12840			12510	1.251e-05	4.90274	Inactive	Colchicine
COC1=CC(NC(=O)\C=C\C2=CC(N\C=C/C(=O)C3=CC(OC)=C(C=C3)N(=O)=O)=C(OC)C=C2)=CC(OC)=C1OC	6FF	(E)-3-(4-methoxy-3-(((Z)-3-(3-methoxy-4-nitrophenyl)-3-oxoprop-1-en-1-yl)amino)phenyl)-N-(3,4,5-trimethoxyphenyl)acrylamide	NaN		18460	14270	21290			14270	1.427e-05	4.84558	Inactive	Colchicine
COC1=CC(NC(=O)\C=C\C2=CC(N\C=C/C(=O)C3=CC(OC)=C(N)C=C3)=C(OC)C=C2)=CC(OC)=C1OC	7FF	(E)-3-(3-(((Z)-3-(4-amino-3-methoxyphenyl)-3-oxoprop-1-en-1-yl)amino)-4-methoxyphenyl)-N-(3,4,5-trimethoxyphenyl)acrylamide	NaN		14790	13590	8912			8912	8.912e-06	5.05002	Inactive	Colchicine
COC1=CC(NC(=O)\C=C\C2=CC(N\C=C/C(=O)C3=CC(OC)=C(OC)C(OC)=C3)=C(OC)C(OC)=C2)=CC(OC)=C1OC	8FF	(E)-3-(3,4-dimethoxy-5-(((Z)-3-oxo-3-(3,4,5-trimethoxyphenyl)prop-1-en-1-yl)amino)phenyl)-N-(3,4,5-trimethoxyphenyl)acrylamide	NaN		79430	55500	158400			55500	5.55e-05	4.25571	Inactive	Colchicine
COC1=CC(NC(=O)\C=C\C2=CC(N\C=C/C(=O)C3=CC(OC)=C(OC)C(OC)=C3Br)=C(OC)C(OC)=C2)=CC(OC)=C1OC	9FF	(E)-3-(3-(((Z)-3-(2-bromo-3,4,5-trimethoxyphenyl)-3-oxoprop-1-en-1-yl)amino)-4,5-dimethoxyphenyl)-N-(3,4,5-trimethoxyphenyl)acrylamide	NaN		66060	68710	77830			66060	6.606e-05	4.18006	Inactive	Colchicine
COC1=CC(NC(=O)\C=C\C2=CC(N\C=C/C(=O)C3=CC(=C(OC)C(OC)=C3)N(=O)=O)=C(OC)C(OC)=C2)=CC(OC)=C1OC	10FF	(E)-3-(3-(((Z)-3-(3,4-dimethoxy-5-nitrophenyl)-3-oxoprop-1-en-1-yl)amino)-4,5-dimethoxyphenyl)-N-(3,4,5-trimethoxyphenyl)acrylamide	NaN		70790	61110	68710			61110	6.111e-05	4.21389	Inactive	Colchicine
COC1=CC(NC(=O)\C=C\C2=CC(N\C=C/C(=O)C3=CC(OC)=C(OC)C(N)=C3)=C(OC)C(OC)=C2)=CC(OC)=C1OC	11FF	(E)-3-(3-(((Z)-3-(3-amino-4,5-dimethoxyphenyl)-3-oxoprop-1-en-1-yl)amino)-4,5-dimethoxyphenyl)-N-(3,4,5-trimethoxyphenyl)acrylamide	NaN		48970	59130	93320			48970	4.897e-05	4.31007	Inactive	Colchicine
COC1=CC=C(C=C1O)C(=O)\C=C/NC1=C(OC)C(OC)=CC(\C=C\C(=O)NC2=CC(OC)=C(OC)C(OC)=C2)=C1	12FF	(E)-3-(3-(((Z)-3-(3-hydroxy-4-methoxyphenyl)-3-oxoprop-1-en-1-yl)amino)-4,5-dimethoxyphenyl)-N-(3,4,5-trimethoxyphenyl)acrylamide	NaN		17510	9931	21370			9931	9.931e-06	5.00301	Inactive	Colchicine
COC1=CC=C(C=C1N(=O)=O)C(=O)\C=C/NC1=C(OC)C(OC)=CC(\C=C\C(=O)NC2=CC(OC)=C(OC)C(OC)=C2)=C1	13FF	(E)-3-(3,4-dimethoxy-5-(((Z)-3-(4-methoxy-3-nitrophenyl)-3-oxoprop-1-en-1-yl)amino)phenyl)-N-(3,4,5-trimethoxyphenyl)acrylamide	NaN		14930	9935	19950			9935	9.935e-06	5.00283	Inactive	Colchicine
COC1=CC=C(C=C1N)C(=O)\C=C/NC1=C(OC)C(OC)=CC(\C=C\C(=O)NC2=CC(OC)=C(OC)C(OC)=C2)=C1	14FF	(E)-3-(3-(((Z)-3-(3-amino-4-methoxyphenyl)-3-oxoprop-1-en-1-yl)amino)-4,5-dimethoxyphenyl)-N-(3,4,5-trimethoxyphenyl)acrylamide	NaN		22850	13870	24500			13870	1.387e-05	4.85792	Inactive	Colchicine
COC1=CC(NC(=O)\C=C\C2=CC=C(N\C=C/C(=O)C3=CC(OC)=C(OC)C(OC)=C3)C(OCC=C)=C2)=CC(OC)=C1OC	15FF	(E)-3-(3-(allyloxy)-4-(((Z)-3-oxo-3-(3,4,5-trimethoxyphenyl)prop-1-en-1-yl)amino)phenyl)-N-(3,4,5-trimethoxyphenyl)acrylamide	NaN		10710	20070	22000			10710	1.071e-05	4.97021	Inactive	Colchicine
COC1=CC(NC(=O)\C=C\C2=CC=C(N\C=C/C(=O)C3=CC(OC)=C(OC)C(OC)=C3Br)C(OCC=C)=C2)=CC(OC)=C1OC	16FF	(E)-3-(3-(allyloxy)-4-(((Z)-3-(2-bromo-3,4,5-trimethoxyphenyl)-3-oxoprop-1-en-1-yl)amino)phenyl)-N-(3,4,5-trimethoxyphenyl)acrylamide	NaN		125800	44360	106200			44360	4.436e-05	4.35301	Inactive	Colchicine
COC1=CC(NC(=O)\C=C\C2=CC=C(N\C=C/C(=O)C3=CC(=C(OC)C(OC)=C3)N(=O)=O)C(OCC=C)=C2)=CC(OC)=C1OC	17FF	(E)-3-(3-(allyloxy)-4-(((Z)-3-(3,4-dimethoxy-5-nitrophenyl)-3-oxoprop-1-en-1-yl)amino)phenyl)-N-(3,4,5-trimethoxyphenyl)acrylamide	NaN		49270	29830	39500			29830	2.983e-05	4.52535	Inactive	Colchicine
COC1=CC(NC(=O)\C=C\C2=CC=C(N\C=C/C(=O)C3=CC(OC)=C(OC)C(N)=C3)C(OCC=C)=C2)=CC(OC)=C1OC	18FF	(E)-3-(3-(allyloxy)-4-(((Z)-3-(3-amino-4,5-dimethoxyphenyl)-3-oxoprop-1-en-1-yl)amino)phenyl)-N-(3,4,5-trimethoxyphenyl)acrylamide	CHEMBL4556544		11480	8128	12240			8128	8.128e-06	5.09002	Inactive	Colchicine
COC1=CC=C(C=C1O)C(=O)\C=C/NC1=CC=C(\C=C\C(=O)NC2=CC(OC)=C(OC)C(OC)=C2)C=C1OCC=C	19FF	(E)-3-(3-(allyloxy)-4-(((Z)-3-(3-hydroxy-4-methoxyphenyl)-3-oxoprop-1-en-1-yl)amino)phenyl)-N-(3,4,5-trimethoxyphenyl)acrylamide	NaN		14120	13940	16360			13940	1.394e-05	4.85574	Inactive	Colchicine
COC1=CC=C(C=C1N(=O)=O)C(=O)\C=C/NC1=CC=C(\C=C\C(=O)NC2=CC(OC)=C(OC)C(OC)=C2)C=C1OCC=C	20FF	(E)-3-(3-(allyloxy)-4-(((Z)-3-(4-methoxy-3-nitrophenyl)-3-oxoprop-1-en-1-yl)amino)phenyl)-N-(3,4,5-trimethoxyphenyl)acrylamide	CHEMBL4476636		14710	9332	16140			9332	9.332e-06	5.03003	Inactive	Colchicine
COC1=CC=C(C=C1N)C(=O)\C=C/NC1=CC=C(\C=C\C(=O)NC2=CC(OC)=C(OC)C(OC)=C2)C=C1OCC=C	21FF	(E)-3-(3-(allyloxy)-4-(((Z)-3-(3-amino-4-methoxyphenyl)-3-oxoprop-1-en-1-yl)amino)phenyl)-N-(3,4,5-trimethoxyphenyl)acrylamide	NaN		51870	38280	58440			38280	3.828e-05	4.41703	Inactive	Colchicine
COC1=CC(NC(=O)\C=C\C2=CC=C(N\C=C/C(=O)C3=CC(OC)=C(OC)C(OC)=C3)C(OCCC#C)=C2)=CC(OC)=C1OC	22FF	(E)-3-(3-(but-3-yn-1-yloxy)-4-(((Z)-3-oxo-3-(3,4,5-trimethoxyphenyl)prop-1-en-1-yl)amino)phenyl)-N-(3,4,5-trimethoxyphenyl)acrylamide	NaN		16310	5623	17480			5623	5.623e-06	5.25003	Inactive	Colchicine
COC1=CC(NC(=O)\C=C\C2=CC=C(N\C=C/C(=O)C3=CC(OC)=C(OC)C(OC)=C3Br)C(OCCC#C)=C2)=CC(OC)=C1OC	23FF	(E)-3-(4-(((Z)-3-(2-bromo-3,4,5-trimethoxyphenyl)-3-oxoprop-1-en-1-yl)amino)-3-(but-3-yn-1-yloxy)phenyl)-N-(3,4,5-trimethoxyphenyl)acrylamide	NaN		37150	17380	35770			17380	1.738e-05	4.75995	Inactive	Colchicine
COC1=CC(NC(=O)\C=C\C2=CC=C(N\C=C/C(=O)C3=CC(=C(OC)C(OC)=C3)N(=O)=O)C(OCCC#C)=C2)=CC(OC)=C1OC	24FF	(E)-3-(3-(but-3-yn-1-yloxy)-4-(((Z)-3-(3,4-dimethoxy-5-nitrophenyl)-3-oxoprop-1-en-1-yl)amino)phenyl)-N-(3,4,5-trimethoxyphenyl)acrylamide	NaN		42750	31170	63530			31170	3.117e-05	4.50626	Inactive	Colchicine
COC1=CC(NC(=O)\C=C\C2=CC=C(N\C=C/C(=O)C3=CC(OC)=C(OC)C(N)=C3)C(OCCC#C)=C2)=CC(OC)=C1OC	25FF	(E)-3-(4-(((Z)-3-(3-amino-4,5-dimethoxyphenyl)-3-oxoprop-1-en-1-yl)amino)-3-(but-3-yn-1-yloxy)phenyl)-N-(3,4,5-trimethoxyphenyl)acrylamide	NaN		158400	93320	87160			87160	8.716e-05	4.05968	Inactive	Colchicine
COC1=CC=C(C=C1O)C(=O)\C=C/NC1=CC=C(\C=C\C(=O)NC2=CC(OC)=C(OC)C(OC)=C2)C=C1OCCC#C	26FF	(E)-3-(3-(but-3-yn-1-yloxy)-4-(((Z)-3-(3-hydroxy-4-methoxyphenyl)-3-oxoprop-1-en-1-yl)amino)phenyl)-N-(3,4,5-trimethoxyphenyl)acrylamide	NaN		11740	3380	15510			3380	3.38e-06	5.47108	Inactive	Colchicine
COC1=CC(\C=C\C(=O)NC2=CC(OC)=C(OC)C(OC)=C2)=CC=C1	27FF	(E)-3-(3-methoxyphenyl)-N-(3,4,5-trimethoxyphenyl)acrylamide	CHEMBL1094988		13480	16930	9772			9772	9.772e-06	5.01002	Inactive	Colchicine
CC\C=C\C=C\C1(C)OC(CC(C)C2(C)C(=O)C3(C)C(C)=CC4C(C)(CCC5C(C)(C)C(CCC45C=O)OC(C)=O)C3(C(=O)OC)C2=O)=C(C(=O)OC)C1=O	10SS	methyl 2-(2-(3-acetoxy-10-formyl-14-(methoxycarbonyl)-4,4,8,12,13,16-hexamethyl-15,17-dioxo-2,3,4,5,6,7,8,9,10,13,14,15,16,17-tetradecahydro-1H-cyclopenta[a]phenanthren-16-yl)propyl)-5-((1E,3E)-hexa-1,3-dien-1-yl)-5-methyl-4-oxo-4,5-dihydrofuran-3-carboxylate	NaN					23940		23940	2.394e-05	4.62088	Inactive	Colchicine
COC1=CC(OC2=CC(OC)=C(OC)C(OC)=C2)=C(C=C1)C(=O)\C=C\C1=CC=C(Cl)C=C1	1GG	(E)-3-(4-chlorophenyl)-1-(4-methoxy-2-(3,4,5-trimethoxyphenoxy)phenyl)prop-2-en-1-one	NaN	7030	4390					4390	4.39e-06	5.35754	Inactive	Colchicine
COC1=CC=C(\C=C\C(=O)C2=C(OC3=CC(OC)=C(OC)C(OC)=C3)C=C(OC)C=C2)C=C1	2GG	(E)-1-(4-methoxy-2-(3,4,5-trimethoxyphenoxy)phenyl)-3-(4-methoxyphenyl)prop-2-en-1-one	NaN	6310	3440					3440	3.44e-06	5.46344	Inactive	Colchicine
COC1=CC(OC2=CC(OC)=C(OC)C(OC)=C2)=C(C=C1)C(=O)\C=C\C1=CC(OC)=C(OC)C(OC)=C1	3GG	(E)-1-(4-methoxy-2-(3,4,5-trimethoxyphenoxy)phenyl)-3-(3,4,5-trimethoxyphenyl)prop-2-en-1-one	NaN		6130					6130	6.13e-06	5.21254	Inactive	Colchicine
COC1=CC(OC2=CC(OC)=C(OC)C(OC)=C2)=C(C=C1)C(=O)\C=C\C1=CC=CC=C1	4GG	(E)-1-(4-methoxy-2-(3,4,5-trimethoxyphenoxy)phenyl)-3-phenylprop-2-en-1-one	NaN		6390					6390	6.39e-06	5.1945	Inactive	Colchicine
COC1=CC(OC2=CC(OC)=C(OC)C(OC)=C2)=C(C=C1)C(=O)\C=C\C1=CC=CC=C1F	5GG	(E)-3-(2-fluorophenyl)-1-(4-methoxy-2-(3,4,5-trimethoxyphenoxy)phenyl)prop-2-en-1-one	NaN	8560	5090					5090	5.09e-06	5.29328	Inactive	Colchicine
COC1=CC=C(C(=O)\C=C\C2=C3C=CC=CC3=CC=C2)C(OC2=CC(OC)=C(OC)C(OC)=C2)=C1	6GG	(E)-3-(2-fluorophenyl)-1-(4-methoxy-2-(3,4,5-trimethoxyphenoxy)phenyl)prop-2-en-1-one	NaN	8100	6630					6630	6.63e-06	5.17849	Inactive	Colchicine
COC1=CC(OC2=CC(OC)=C(OC)C(OC)=C2)=C(C=C1)C(=O)\C=C\C1=CC=C(Br)C=C1	7GG	(E)-3-(4-bromophenyl)-1-(4-methoxy-2-(3,4,5-trimethoxyphenoxy)phenyl)prop-2-en-1-one	NaN	6680	4990					4990	4.99e-06	5.3019	Inactive	Colchicine
COC1=CC(OC2=CC(OC)=C(OC)C(OC)=C2)=C(C=C1)C(=O)\C=C\C1=CC=C(F)C=C1	8GG	(E)-3-(4-fluorophenyl)-1-(4-methoxy-2-(3,4,5-trimethoxyphenoxy)phenyl)prop-2-en-1-one	NaN		6910					6910	6.91e-06	5.16052	Inactive	Colchicine
COC1=CC(OC2=CC(OC)=C(OC)C(OC)=C2)=C(C=C1)C(=O)\C=C\C1=CC=C(OC)C(OC)=C1OC	9GG	(E)-1-(4-methoxy-2-(3,4,5-trimethoxyphenoxy)phenyl)-3-(2,3,4-trimethoxyphenyl)prop-2-en-1-one	NaN		5300					5300	5.3e-06	5.27572	Inactive	Colchicine
COC1=CC(OC2=CC(OC)=C(OC)C(OC)=C2)=C(C=C1)C(=O)\C=C\C1=CC=C(OC)C(=C1)N(=O)=O	10GG	(E)-1-(4-methoxy-2-(3,4,5-trimethoxyphenoxy)phenyl)-3-(4-methoxy-3-nitrophenyl)prop-2-en-1-one	NaN	6160	5110					5110	5.11e-06	5.29158	Inactive	Colchicine
COC1=CC=C(C(=O)\C=C\C2=CC=C3C=CC=CC3=C2)C(OC2=CC(OC)=C(OC)C(OC)=C2)=C1	11GG	(E)-1-(4-methoxy-2-(3,4,5-trimethoxyphenoxy)phenyl)-3-(naphthalen-2-yl)prop-2-en-1-one	NaN		5620					5620	5.62e-06	5.25026	Inactive	Colchicine
COC1=CC(OC2=CC(OC)=C(OC)C(OC)=C2)=C(C=C1)C(=O)\C=C\C1=CC=C(OC)C(N)=C1	12GG	(E)-3-(3-amino-4-methoxyphenyl)-1-(4-methoxy-2-(3,4,5-trimethoxyphenoxy)phenyl)prop-2-en-1-one	NaN		8890					8890	8.89e-06	5.0511	Inactive	Colchicine
COC(=O)C1=C(NC2=CC(OC)=C(OC)C(OC)=C2)C2=C(N1)C=CC=C2	1RR	methyl 3-((3,4,5-trimethoxyphenyl)amino)-1H-indole-2-carboxylate	NaN		740	800				740	7.4e-07	6.13077	Active	Colchicine
CCOC(=O)C1=C(NC2=CC(OC)=C(OC)C(OC)=C2)C2=C(N1)C=CC=C2	2RR	ethyl 3-((3,4,5-trimethoxyphenyl)amino)-1H-indole-2-carboxylate	NaN		1500	400				400	4e-07	6.39794	Active	Colchicine
CCOC(=O)C1=C(NC2=CC(OC)=C(OC)C(OC)=C2)C2=C(N1)C=C(Cl)C=C2	3RR	ethyl 6-chloro-3-((3,4,5-trimethoxyphenyl)amino)-1H-indole-2-carboxylate	NaN		440	2100				440	4.4e-07	6.35655	Active	Colchicine
COC(=O)C1=C(NC2=CC(OC)=C(OC)C(OC)=C2)C2=C(N1)C=CC(OC)=C2	4RR	methyl 5-methoxy-3-((3,4,5-trimethoxyphenyl)amino)-1H-indole-2-carboxylate	NaN		500	500				500	5e-07	6.30103	Active	Colchicine
CCOC(=O)C1=C(NC2=CC(OC)=C(OC)C(OC)=C2)C2=C(N1)C=CC(OC)=C2	5RR	ethyl 5-methoxy-3-((3,4,5-trimethoxyphenyl)amino)-1H-indole-2-carboxylate	NaN		100	600				100	1e-07	7	Active	Colchicine
COC(=O)C1=C(NC2=CC(OC)=C(OC)C(OC)=C2)C2=C(N1)C=C(OC)C=C2	6RR	methyl 6-methoxy-3-((3,4,5-trimethoxyphenyl)amino)-1H-indole-2-carboxylate	NaN		65	130				65	6.5e-08	7.18709	Active	Colchicine
COC(=O)C1=C(NC2=CC(OC)=CC(OC)=C2)C2=C(N1)C=CC=C2	7RR	methyl 3-((3,5-dimethoxyphenyl)amino)-1H-indole-2-carboxylate	NaN		400	1400				400	4e-07	6.39794	Active	Colchicine
CCOC(=O)C1=C(NC2=CC(OC)=CC(OC)=C2)C2=C(N1)C=CC=C2	8RR	ethyl 3-((3,5-dimethoxyphenyl)amino)-1H-indole-2-carboxylate	NaN		1700	4800				1700	1.7e-06	5.76955	Inactive	Colchicine
COC(=O)C1=C(NC2=CC(OC)=C(OC)C(OC)=C2)C2=C(C=CC(C)=C2)N1C	9RR	methyl 1,5-dimethyl-3-((3,4,5-trimethoxyphenyl)amino)-1H-indole-2-carboxylate	NaN		370	190				190	1.9e-07	6.72125	Active	Colchicine
COC(=O)C1=C(NC2=CC(OC)=C(OC)C(OC)=C2)C2=C(C=CC(C)=C2)N1C1=CC=CC=C1	10RR	methyl 5-methyl-1-phenyl-3-((3,4,5-trimethoxyphenyl)amino)-1H-indole-2-carboxylate	NaN		740	1800				740	7.4e-07	6.13077	Active	Colchicine
COC(=O)C1=C(NC2=CC(OC)=C(OC)C(OC)=C2)C2=C(C=CC(OC)=C2)N1C	11RR	methyl 5-methoxy-1-methyl-3-((3,4,5-trimethoxyphenyl)amino)-1H-indole-2-carboxylate	NaN		200	620				200	2e-07	6.69897	Active	Colchicine
CCN1C2=C(C=C(OC)C=C2)C(NC2=CC(OC)=C(OC)C(OC)=C2)=C1C(=O)OC	12RR	methyl 1-ethyl-5-methoxy-3-((3,4,5-trimethoxyphenyl)amino)-1H-indole-2-carboxylate	NaN		430	530				430	4.3e-07	6.36653	Active	Colchicine
CCCN1C2=C(C=C(OC)C=C2)C(NC2=CC(OC)=C(OC)C(OC)=C2)=C1C(=O)OC	13RR	methyl 5-methoxy-1-propyl-3-((3,4,5-trimethoxyphenyl)amino)-1H-indole-2-carboxylate	NaN		450	600				450	4.5e-07	6.34679	Active	Colchicine
COC(=O)C1=C(NC2=CC(OC)=C(OC)C(OC)=C2)C2=C(C=CC(OC)=C2)N1C1=CC=CC=C1	14RR	methyl 5-methoxy-1-phenyl-3-((3,4,5-trimethoxyphenyl)amino)-1H-indole-2-carboxylate	NaN		360	680				360	3.6e-07	6.4437	Active	Colchicine
CCOC(=O)C1=C(NC2=CC(OC)=C(OC)C(OC)=C2)C2=C(C=CC(OC)=C2)N1C	15RR	ethyl 5-methoxy-1-methyl-3-((3,4,5-trimethoxyphenyl)amino)-1H-indole-2-carboxylate	NaN		380	600				380	3.8e-07	6.42022	Active	Colchicine
CCOC(=O)C1=C(NC2=CC(OC)=C(OC)C(OC)=C2)C2=C(C=CC(OC)=C2)N1C1=CC=CC=C1	16RR	ethyl 5-methoxy-1-phenyl-3-((3,4,5-trimethoxyphenyl)amino)-1H-indole-2-carboxylate	NaN		480	1300				480	4.8e-07	6.31876	Active	Colchicine
CCCOC(=O)C1=C(NC2=CC(OC)=C(OC)C(OC)=C2)C2=C(C=CC(OC)=C2)N1C	17RR	propyl 5-methoxy-1-methyl-3-((3,4,5-trimethoxyphenyl)amino)-1H-indole-2-carboxylate	NaN		620	950				620	6.2e-07	6.20761	Active	Colchicine
CCCOC(=O)C1=C(NC2=CC(OC)=C(OC)C(OC)=C2)C2=C(C=CC(OC)=C2)N1C1=CC=CC=C1	18RR	propyl 5-methoxy-1-phenyl-3-((3,4,5-trimethoxyphenyl)amino)-1H-indole-2-carboxylate	NaN		3100	7800				3100	3.1e-06	5.50864	Inactive	Colchicine
COC(=O)C1=C(NC2=CC(OC)=C(OC)C(OC)=C2)C2=C(C=C(OC)C=C2)N1C	19RR	methyl 6-methoxy-1-methyl-3-((3,4,5-trimethoxyphenyl)amino)-1H-indole-2-carboxylate	NaN		110	540				110	1.1e-07	6.95861	Active	Colchicine
CCN1C2=C(C=CC(OC)=C2)C(NC2=CC(OC)=C(OC)C(OC)=C2)=C1C(=O)OC	20RR	methyl 1-ethyl-6-methoxy-3-((3,4,5-trimethoxyphenyl)amino)-1H-indole-2-carboxylate	NaN		63	580				63	6.3e-08	7.20066	Active	Colchicine
COC(=O)C1=C(NC2=CC(OC)=C(OC)C(OC)=C2)C2=C(C=C(OC)C=C2)N1C1=CC=CC=C1	21RR	methyl 6-methoxy-1-phenyl-3-((3,4,5-trimethoxyphenyl)amino)-1H-indole-2-carboxylate	NaN		55	130				55	5.5e-08	7.25964	Active	Colchicine
COC(=O)C1=C(NC2=CC(OC)=C(OC)C(OC)=C2)C2=C(N1C)C(OC)=CC=C2	22RR	methyl 7-methoxy-1-methyl-3-((3,4,5-trimethoxyphenyl)amino)-1H-indole-2-carboxylate	NaN		140	7300				140	1.4e-07	6.85387	Active	Colchicine
COC(=O)C1=C(NC2=CC(OC)=CC(OC)=C2)C2=C(C=CC(OC)=C2)N1C	23RR	methyl 3-((3,5-dimethoxyphenyl)amino)-5-methoxy-1-methyl-1H-indole-2-carboxylate	NaN		150	410				150	1.5e-07	6.82391	Active	Colchicine
CCOC(=O)C1=C(NC2=CC(OC)=CC(OC)=C2)C2=C(C=CC(OC)=C2)N1C	24RR	ethyl 3-((3,5-dimethoxyphenyl)amino)-5-methoxy-1-methyl-1H-indole-2-carboxylate	NaN		300	770				300	3e-07	6.52288	Active	Colchicine
CCCOC(=O)C1=C(NC2=CC(OC)=CC(OC)=C2)C2=C(C=CC(OC)=C2)N1C	25RR	propyl 3-((3,5-dimethoxyphenyl)amino)-5-methoxy-1-methyl-1H-indole-2-carboxylate	NaN		3000	6300				3000	3e-06	5.52288	Inactive	Colchicine
COC1=CC=C(NC2=CC(\C=C\C3=CC=CC=C3)=NC3=CC(OC)=C(OC)C(OC)=C23)C=C1	1UU	(E)-5,6,7-trimethoxy-N-(4-methoxyphenyl)-2-styrylquinolin-4-amine	NaN		8790					8790	8.79e-06	5.05601	Inactive	Colchicine
COC1=C(OC)C=C(NC2=CC(\C=C\C3=CC=CC=C3)=NC3=CC(OC)=C(OC)C(OC)=C23)C=C1	2UU	(E)-N-(3,4-dimethoxyphenyl)-5,6,7-trimethoxy-2-styrylquinolin-4-amine	NaN		7530					7530	7.53e-06	5.12321	Inactive	Colchicine
COC1=CC(NC2=CC(\C=C\C3=CC=CC=C3)=NC3=CC(OC)=C(OC)C(OC)=C23)=CC(OC)=C1OC	3UU	(E)-5,6,7-trimethoxy-2-styryl-N-(3,4,5-trimethoxyphenyl)quinolin-4-amine	NaN		5010					5010	5.01e-06	5.30016	Inactive	Colchicine
COC1=C(O)C=C(NC2=CC(\C=C\C3=CC=CC=C3)=NC3=CC(OC)=C(OC)C(OC)=C23)C=C1	4UU	(E)-2-methoxy-5-((5,6,7-trimethoxy-2-styrylquinolin-4-yl)amino)phenol	NaN		8920					8920	8.92e-06	5.04964	Inactive	Colchicine
COC1=C(OC)C(OC)=C2C(NC3=C(C=CC=C3)C(=O)C3=CC=CC=C3)=CC(\C=C\C3=CC=CC=C3)=NC2=C1	5UU	(E)-phenyl(2-((5,6,7-trimethoxy-2-styrylquinolin-4-yl)amino)phenyl)methanone	NaN		24040					24040	2.404e-05	4.61907	Inactive	Colchicine
COC1=C(OC)C(OC)=C2C(NC3=CC=C(OC4=CC=CC=C4)C=C3)=CC(\C=C\C3=CC=CC=C3)=NC2=C1	6UU	(E)-5,6,7-trimethoxy-N-(4-phenoxyphenyl)-2-styrylquinolin-4-amine	NaN		21250					21250	2.125e-05	4.67264	Inactive	Colchicine
COC1=C(OC)C(OC)=C2C(NC3=C(OC4=CC=CC=C4)C=CC=C3)=CC(\C=C\C3=CC=CC=C3)=NC2=C1	7UU	(E)-5,6,7-trimethoxy-N-(2-phenoxyphenyl)-2-styrylquinolin-4-amine	NaN		23170					23170	2.317e-05	4.63507	Inactive	Colchicine
COC1=CC=C(NC2=CC(\C=C\C3=CC=C(C)C=C3)=NC3=CC(OC)=C(OC)C(OC)=C23)C=C1	8UU	(E)-5,6,7-trimethoxy-N-(4-methoxyphenyl)-2-(4-methylstyryl)quinolin-4-amine	NaN		6850					6850	6.85e-06	5.16431	Inactive	Colchicine
COC1=C(OC)C=C(NC2=CC(\C=C\C3=CC=C(C)C=C3)=NC3=CC(OC)=C(OC)C(OC)=C23)C=C1	9UU	(E)-N-(3,4-dimethoxyphenyl)-5,6,7-trimethoxy-2-(4-methylstyryl)quinolin-4-amine	NaN		5360					5360	5.36e-06	5.27084	Inactive	Colchicine
COC1=CC(NC2=CC(\C=C\C3=CC=C(C)C=C3)=NC3=CC(OC)=C(OC)C(OC)=C23)=CC(OC)=C1OC	10UU	(E)-5,6,7-trimethoxy-2-(4-methylstyryl)-N-(3,4,5-trimethoxyphenyl)quinolin-4-amine	NaN		3070					3070	3.07e-06	5.51286	Inactive	Colchicine
COC1=C(O)C=C(NC2=CC(\C=C\C3=CC=C(C)C=C3)=NC3=CC(OC)=C(OC)C(OC)=C23)C=C1	11UU	(E)-2-methoxy-5-((5,6,7-trimethoxy-2-(4-methylstyryl)quinolin-4-yl)amino)phenol	NaN		6420					6420	6.42e-06	5.19246	Inactive	Colchicine
COC1=C(OC)C(OC)=C2C(NC3=C(C=CC=C3)C(=O)C3=CC=CC=C3)=CC(\C=C\C3=CC=C(C)C=C3)=NC2=C1	12UU	(E)-phenyl(2-((5,6,7-trimethoxy-2-(4-methylstyryl)quinolin-4-yl)amino)phenyl)methanone	NaN		28800					28800	2.88e-05	4.54061	Inactive	Colchicine
COC1=C(OC)C(OC)=C2C(NC3=CC=C(OC4=CC=CC=C4)C=C3)=CC(\C=C\C3=CC=C(C)C=C3)=NC2=C1	13UU	(E)-5,6,7-trimethoxy-2-(4-methylstyryl)-N-(4-phenoxyphenyl)quinolin-4-amine	NaN		14140					14140	1.414e-05	4.84955	Inactive	Colchicine
COC1=C(OC)C(OC)=C2C(NC3=C(OC4=CC=CC=C4)C=CC=C3)=CC(\C=C\C3=CC=C(C)C=C3)=NC2=C1	14UU	(E)-5,6,7-trimethoxy-2-(4-methylstyryl)-N-(2-phenoxyphenyl)quinolin-4-amine	NaN		26660					26660	2.666e-05	4.57414	Inactive	Colchicine
COC1=CC=C(NC2=CC(\C=C\C3=CC=C(OC)C=C3)=NC3=CC(OC)=C(OC)C(OC)=C23)C=C1	15UU	(E)-5,6,7-trimethoxy-N-(4-methoxyphenyl)-2-(4-methoxystyryl)quinolin-4-amine	NaN		7020					7020	7.02e-06	5.15366	Inactive	Colchicine
COC1=CC=C(\C=C\C2=NC3=CC(OC)=C(OC)C(OC)=C3C(NC3=CC(OC)=C(OC)C=C3)=C2)C=C1	16UU	(E)-N-(3,4-dimethoxyphenyl)-5,6,7-trimethoxy-2-(4-methoxystyryl)quinolin-4-amine	NaN		3390					3390	3.39e-06	5.4698	Inactive	Colchicine
COC1=CC=C(\C=C\C2=NC3=CC(OC)=C(OC)C(OC)=C3C(NC3=CC(OC)=C(OC)C(OC)=C3)=C2)C=C1	17UU	(E)-5,6,7-trimethoxy-2-(4-methoxystyryl)-N-(3,4,5-trimethoxyphenyl)quinolin-4-amine	NaN		1890					1890	1.89e-06	5.72354	Inactive	Colchicine
COC1=CC=C(\C=C\C2=NC3=CC(OC)=C(OC)C(OC)=C3C(NC3=CC(O)=C(OC)C=C3)=C2)C=C1	18UU	(E)-2-methoxy-5-((5,6,7-trimethoxy-2-(4-methoxystyryl)quinolin-4-yl)amino)phenol	NaN		4390					4390	4.39e-06	5.35754	Inactive	Colchicine
COC1=CC=C(\C=C\C2=NC3=CC(OC)=C(OC)C(OC)=C3C(NC3=C(OC4=CC=CC=C4)C=CC=C3)=C2)C=C1	19UU	(E)-5,6,7-trimethoxy-2-(4-methoxystyryl)-N-(2-phenoxyphenyl)quinolin-4-amine	NaN		22490					22490	2.249e-05	4.64801	Inactive	Colchicine
COC1=CC=C(NC2=CC(\C=C\C3=CC=C(OC)C(OC)=C3)=NC3=CC(OC)=C(OC)C(OC)=C23)C=C1	20UU	(E)-2-(3,4-dimethoxystyryl)-5,6,7-trimethoxy-N-(4-methoxyphenyl)quinolin-4-amine	NaN		2390					2390	2.39e-06	5.6216	Inactive	Colchicine
COC1=CC=C(\C=C\C2=NC3=CC(OC)=C(OC)C(OC)=C3C(NC3=CC(OC)=C(OC)C=C3)=C2)C=C1OC	21UU	(E)-N-(3,4-dimethoxyphenyl)-2-(3,4-dimethoxystyryl)-5,6,7-trimethoxyquinolin-4-amine	NaN		1870					1870	1.87e-06	5.72816	Inactive	Colchicine
COC1=CC=C(\C=C\C2=NC3=CC(OC)=C(OC)C(OC)=C3C(NC3=CC(OC)=C(OC)C(OC)=C3)=C2)C=C1OC	22UU	(E)-2-(3,4-dimethoxystyryl)-5,6,7-trimethoxy-N-(3,4,5-trimethoxyphenyl)quinolin-4-amine	NaN		1110					1110	1.11e-06	5.95468	Inactive	Colchicine
COC1=CC=C(\C=C\C2=NC3=CC(OC)=C(OC)C(OC)=C3C(NC3=CC(O)=C(OC)C=C3)=C2)C=C1OC	23UU	(E)-5-((2-(3,4-dimethoxystyryl)-5,6,7-trimethoxyquinolin-4-yl)amino)-2-methoxyphenol	NaN		2580					2580	2.58e-06	5.58838	Inactive	Colchicine
COC1=CC=C(\C=C\C2=NC3=CC(OC)=C(OC)C(OC)=C3C(NC3=CC=C(C=C3)C(=O)C3=CC=CC=C3)=C2)C=C1OC	24UU	(E)-(4-((2-(3,4-dimethoxystyryl)-5,6,7-trimethoxyquinolin-4-yl)amino)phenyl)(phenyl)methanone	NaN		76460					76460	7.646e-05	4.11657	Inactive	Colchicine
COC1=CC=C(\C=C\C2=NC3=CC(OC)=C(OC)C(OC)=C3C(NC3=CC=C(OC4=CC=CC=C4)C=C3)=C2)C=C1OC	25UU	(E)-2-(3,4-dimethoxystyryl)-5,6,7-trimethoxy-N-(4-phenoxyphenyl)quinolin-4-amine	NaN		9480					9480	9.48e-06	5.02319	Inactive	Colchicine
COC1=CC=C(\C=C\C2=NC3=CC(OC)=C(OC)C(OC)=C3C(NC3=C(OC4=CC=CC=C4)C=CC=C3)=C2)C=C1OC	26UU	(E)-2-(3,4-dimethoxystyryl)-5,6,7-trimethoxy-N-(2-phenoxyphenyl)quinolin-4-amine	NaN		9480					9480	9.48e-06	5.02319	Inactive	Colchicine
COC1=CC=C(NC2=CC(\C=C\C3=CC(OC)=C(OC)C(OC)=C3)=NC3=CC(OC)=C(OC)C(OC)=C23)C=C1	27UU	(E)-5,6,7-trimethoxy-N-(4-methoxyphenyl)-2-(3,4,5-trimethoxystyryl)quinolin-4-amine	NaN		5340					5340	5.34e-06	5.27246	Inactive	Colchicine
COC1=CC(\C=C\C2=NC3=CC(OC)=C(OC)C(OC)=C3C(NC3=CC(OC)=C(OC)C=C3)=C2)=CC(OC)=C1OC	28UU	(E)-N-(3,4-dimethoxyphenyl)-5,6,7-trimethoxy-2-(3,4,5-trimethoxystyryl)quinolin-4-amine	NaN		4450					4450	4.45e-06	5.35164	Inactive	Colchicine
COC1=CC(NC2=CC(\C=C\C3=CC(OC)=C(OC)C(OC)=C3)=NC3=CC(OC)=C(OC)C(OC)=C23)=CC(OC)=C1OC	29UU	(E)-5,6,7-trimethoxy-N-(3,4,5-trimethoxyphenyl)-2-(3,4,5-trimethoxystyryl)quinolin-4-amine	NaN		2230					2230	2.23e-06	5.6517	Inactive	Colchicine
COC1=CC(\C=C\C2=NC3=CC(OC)=C(OC)C(OC)=C3C(NC3=CC(O)=C(OC)C=C3)=C2)=CC(OC)=C1OC	30UU	(E)-2-methoxy-5-((5,6,7-trimethoxy-2-(3,4,5-trimethoxystyryl)quinolin-4-yl)amino)phenol	NaN		3140					3140	3.14e-06	5.50307	Inactive	Colchicine
COC1=CC(\C=C\C2=NC3=CC(OC)=C(OC)C(OC)=C3C(NC3=CC=C(C=C3)C(=O)C3=CC=CC=C3)=C2)=CC(OC)=C1OC	31UU	(E)-phenyl(4-((5,6,7-trimethoxy-2-(3,4,5-trimethoxystyryl)quinolin-4-yl)amino)phenyl)methanone	NaN		58420					58420	5.842e-05	4.23344	Inactive	Colchicine
COC1=CC(\C=C\C2=NC3=CC(OC)=C(OC)C(OC)=C3C(NC3=C(C=CC=C3)C(=O)C3=CC=CC=C3)=C2)=CC(OC)=C1OC	32UU	(E)-phenyl(2-((5,6,7-trimethoxy-2-(3,4,5-trimethoxystyryl)quinolin-4-yl)amino)phenyl)methanone	NaN		49240					49240	4.924e-05	4.30768	Inactive	Colchicine
COC1=CC(\C=C\C2=NC3=CC(OC)=C(OC)C(OC)=C3C(NC3=CC=C(OC4=CC=CC=C4)C=C3)=C2)=CC(OC)=C1OC	33UU	(E)-5,6,7-trimethoxy-N-(4-phenoxyphenyl)-2-(3,4,5-trimethoxystyryl)quinolin-4-amine	NaN		28430					28430	2.843e-05	4.54622	Inactive	Colchicine
COC1=CC=C(NC2=CC(\C=C\C3=CC=C(F)C=C3)=NC3=CC(OC)=C(OC)C(OC)=C23)C=C1	34UU	(E)-2-(4-fluorostyryl)-5,6,7-trimethoxy-N-(4-methoxyphenyl)quinolin-4-amine	NaN		5450					5450	5.45e-06	5.2636	Inactive	Colchicine
COC1=C(OC)C=C(NC2=CC(\C=C\C3=CC=C(F)C=C3)=NC3=CC(OC)=C(OC)C(OC)=C23)C=C1	35UU	(E)-N-(3,4-dimethoxyphenyl)-2-(4-fluorostyryl)-5,6,7-trimethoxyquinolin-4-amine	NaN		3790					3790	3.79e-06	5.42136	Inactive	Colchicine
COC1=CC(NC2=CC(\C=C\C3=CC=C(F)C=C3)=NC3=CC(OC)=C(OC)C(OC)=C23)=CC(OC)=C1OC	36UU	(E)-2-(4-fluorostyryl)-5,6,7-trimethoxy-N-(3,4,5-trimethoxyphenyl)quinolin-4-amine	NaN		4080					4080	4.08e-06	5.38934	Inactive	Colchicine
COC1=C(O)C=C(NC2=CC(\C=C\C3=CC=C(F)C=C3)=NC3=CC(OC)=C(OC)C(OC)=C23)C=C1	37UU	(E)-5-((2-(4-fluorostyryl)-5,6,7-trimethoxyquinolin-4-yl)amino)-2-methoxyphenol	NaN		5150					5150	5.15e-06	5.28819	Inactive	Colchicine
COC1=C(OC)C(OC)=C2C(NC3=CC=C(OC4=CC=CC=C4)C=C3)=CC(\C=C\C3=CC=C(F)C=C3)=NC2=C1	38UU	(E)-2-(4-fluorostyryl)-5,6,7-trimethoxy-N-(4-phenoxyphenyl)quinolin-4-amine	NaN		33340					33340	3.334e-05	4.47703	Inactive	Colchicine
COC1=CC=C(NC2=CC(\C=C\C3=CC=C(C=C3)N(=O)=O)=NC3=CC(OC)=C(OC)C(OC)=C23)C=C1	39UU	(E)-5,6,7-trimethoxy-N-(4-methoxyphenyl)-2-(4-nitrostyryl)quinolin-4-amine	NaN		8270					8270	8.27e-06	5.08249	Inactive	Colchicine
COC1=C(OC)C=C(NC2=CC(\C=C\C3=CC=C(C=C3)N(=O)=O)=NC3=CC(OC)=C(OC)C(OC)=C23)C=C1	40UU	(E)-N-(3,4-dimethoxyphenyl)-5,6,7-trimethoxy-2-(4-nitrostyryl)quinolin-4-amine	NaN		1790					1790	1.79e-06	5.74715	Inactive	Colchicine
COC1=CC(NC2=CC(\C=C\C3=CC=C(C=C3)N(=O)=O)=NC3=CC(OC)=C(OC)C(OC)=C23)=CC(OC)=C1OC	41UU	(E)-5,6,7-trimethoxy-2-(4-nitrostyryl)-N-(3,4,5-trimethoxyphenyl)quinolin-4-amine	NaN		2450					2450	2.45e-06	5.61083	Inactive	Colchicine
COC1=C(O)C=C(NC2=CC(\C=C\C3=CC=C(C=C3)N(=O)=O)=NC3=CC(OC)=C(OC)C(OC)=C23)C=C1	42UU	(E)-2-methoxy-5-((5,6,7-trimethoxy-2-(4-nitrostyryl)quinolin-4-yl)amino)phenol	NaN		5800					5800	5.8e-06	5.23657	Inactive	Colchicine
COC1=C(OC)C(OC)=C2C(NC3=CC=C(C=C3)C(=O)C3=CC=CC=C3)=CC(\C=C\C3=CC=C(C=C3)N(=O)=O)=NC2=C1	43UU	(E)-phenyl(4-((5,6,7-trimethoxy-2-(4-nitrostyryl)quinolin-4-yl)amino)phenyl)methanone	NaN		10960					10960	1.096e-05	4.96019	Inactive	Colchicine
COC1=C(OC)C(OC)=C2C(NC3=CC=C(OC4=CC=CC=C4)C=C3)=CC(\C=C\C3=CC=C(C=C3)N(=O)=O)=NC2=C1	44UU	(E)-5,6,7-trimethoxy-2-(4-nitrostyryl)-N-(4-phenoxyphenyl)quinolin-4-amine	NaN		6390					6390	6.39e-06	5.1945	Inactive	Colchicine
COC1=C(OC)C(OC)=C2C(NC3=C(OC4=CC=CC=C4)C=CC=C3)=CC(\C=C\C3=CC=C(C=C3)N(=O)=O)=NC2=C1	45UU	(E)-5,6,7-trimethoxy-2-(4-nitrostyryl)-N-(2-phenoxyphenyl)quinolin-4-amine	NaN		63180					63180	6.318e-05	4.19942	Inactive	Colchicine
COC1=CC=C(C=C1)C1=NNNN1C1=CC(OC)=C(OC)C(OC)=C1	1JJJ	5-(4-methoxyphenyl)-1-(3,4,5-trimethoxyphenyl)-2,3-dihydro-1H-tetrazole	NaN			2.6				2.6	2.6e-09	8.58503	Active	Colchicine
CCOC1=CC=C(C=C1)C1=NNNN1C1=CC(OC)=C(OC)C(OC)=C1	2JJJ	5-(4-ethoxyphenyl)-1-(3,4,5-trimethoxyphenyl)-2,3-dihydro-1H-tetrazole	NaN			1.9				1.9	1.9e-09	8.72125	Active	Colchicine
COC1=CC(=CC(OC)=C1OC)N1NNN=C1C1=CC(Cl)=C(OC)C=C1	3JJJ	5-(3-chloro-4-methoxyphenyl)-1-(3,4,5-trimethoxyphenyl)-2,3-dihydro-1H-tetrazole	NaN			2.3				2.3	2.3e-09	8.63827	Active	Colchicine
CCOC1=C(Cl)C=C(C=C1)C1=NNNN1C1=CC(OC)=C(OC)C(OC)=C1	4JJJ	5-(3-chloro-4-ethoxyphenyl)-1-(3,4,5-trimethoxyphenyl)-2,3-dihydro-1H-tetrazole	NaN			2.6				2.6	2.6e-09	8.58503	Active	Colchicine
COC1=CC(=CC=C1)N1CCN(CC1)C(=O)C1=NN=C(C)N1C1=CC=CC=C1	1JJ	(4-(3-methoxyphenyl)piperazin-1-yl)(5-methyl-4-phenyl-4H-1,2,4-triazol-3-yl)methanone	NaN			15700	20700			15700	1.57e-05	4.8041	Inactive	Colchicine
COC1=CC=C(C=C1)N1CCN(CC1)C(=O)C1=NN=C(C)N1C1=CC=CC=C1	2JJ	(4-(4-methoxyphenyl)piperazin-1-yl)(5-methyl-4-phenyl-4H-1,2,4-triazol-3-yl)methanone	NaN			22200				22200	2.22e-05	4.65365	Inactive	Colchicine
COC1=CC(=CC(OC)=C1)N1CCN(CC1)C(=O)C1=NN=C(C)N1C1=CC=CC=C1	3JJ	(4-(3,5-dimethoxyphenyl)piperazin-1-yl)(5-methyl-4-phenyl-4H-1,2,4-triazol-3-yl)methanone	NaN			403	2210			403	4.03e-07	6.39469	Active	Colchicine
CC1=NN=C(N1C1=C(F)C=CC=C1)C(=O)N1CCN(CC1)C1=CC=CC(C)=C1	4JJ	(4-(2-fluorophenyl)-5-methyl-4H-1,2,4-triazol-3-yl)(4-(m-tolyl)piperazin-1-yl)methanone	NaN			23600				23600	2.36e-05	4.62709	Inactive	Colchicine
COC1=CC(=CC=C1)N1CCN(CC1)C(=O)C1=NN=C(C)N1C1=C(F)C=CC=C1	5JJ	(4-(2-fluorophenyl)-5-methyl-4H-1,2,4-triazol-3-yl)(4-(3-methoxyphenyl)piperazin-1-yl)methanone	NaN			20100	24300			20100	2.01e-05	4.6968	Inactive	Colchicine
COC1=CC(=CC(OC)=C1)N1CCN(CC1)C(=O)C1=NN=C(C)N1C1=C(F)C=CC=C1	6JJ	(4-(3,5-dimethoxyphenyl)piperazin-1-yl)(4-(2-fluorophenyl)-5-methyl-4H-1,2,4-triazol-3-yl)methanone	NaN			902	4220			902	9.02e-07	6.04479	Active	Colchicine
COC1=CC=C(OC)C(=C1)N1CCN(CC1)C(=O)C1=NN=C(C)N1C1=CC(F)=CC=C1	7JJ	(4-(2,5-dimethoxyphenyl)piperazin-1-yl)(4-(3-fluorophenyl)-5-methyl-4H-1,2,4-triazol-3-yl)methanone	NaN			20000	27300			20000	2e-05	4.69897	Inactive	Colchicine
COC1=CC(=CC(OC)=C1)N1CCN(CC1)C(=O)C1=NN=C(C)N1C1=CC(F)=CC=C1	8JJ	(4-(3,5-dimethoxyphenyl)piperazin-1-yl)(4-(3-fluorophenyl)-5-methyl-4H-1,2,4-triazol-3-yl)methanone	NaN			5340	10860			5340	5.34e-06	5.27246	Inactive	Colchicine
COC1=CC(=CC=C1)N1CCN(CC1)C(=O)C1=NN=C(C)N1C1=C(Cl)C=CC=C1	9JJ	(4-(2-chlorophenyl)-5-methyl-4H-1,2,4-triazol-3-yl)(4-(3-methoxyphenyl)piperazin-1-yl)methanone	NaN			26600				26600	2.66e-05	4.57512	Inactive	Colchicine
COC1=CC=C(C=C1)N1CCN(CC1)C(=O)C1=NN=C(C)N1C1=C(Cl)C=CC=C1	10JJ	(4-(2-chlorophenyl)-5-methyl-4H-1,2,4-triazol-3-yl)(4-(4-methoxyphenyl)piperazin-1-yl)methanone	NaN			27800				27800	2.78e-05	4.55596	Inactive	Colchicine
COC1=CC(=CC(OC)=C1)N1CCN(CC1)C(=O)C1=NN=C(C)N1C1=C(Cl)C=CC=C1	11JJ	(4-(2-chlorophenyl)-5-methyl-4H-1,2,4-triazol-3-yl)(4-(3,5-dimethoxyphenyl)piperazin-1-yl)methanone	NaN			15850	17700			15850	1.585e-05	4.79997	Inactive	Colchicine
COC1=CC(=CC(OC)=C1)N1CCN(CC1)C(=O)C1=NN=C(C)N1C1=CC(Br)=CC=C1	12JJ	(4-(3-bromophenyl)-5-methyl-4H-1,2,4-triazol-3-yl)(4-(3,5-dimethoxyphenyl)piperazin-1-yl)methanone	NaN			11300	13200			11300	1.13e-05	4.94692	Inactive	Colchicine
COC1=CC(=CC(OC)=C1OC)C(=O)NC1=C(OC2=CC=CC=C12)C(=O)C1=CC=C(C)C=C1	1LL	3,4,5-trimethoxy-N-(2-(4-methylbenzoyl)benzofuran-3-yl)benzamide	NaN	3700				26100		3700	3.7e-06	5.4318	Inactive	Colchicine
COC1=CC(=CC(OC)=C1OC)C(=O)NC1=C(OC2=CC=CC=C12)C(=O)C1=CC=C(Br)C=C1	2LL	N-(2-(4-bromobenzoyl)benzofuran-3-yl)-3,4,5-trimethoxybenzamide	NaN	6020						6020	6.02e-06	5.2204	Inactive	Colchicine
COC1=CC(=CC(OC)=C1OC)C(=O)NC1=C(OC2=CC=CC=C12)C(=O)C1=CC=C(Cl)C=C1	3LL	N-(2-(4-chlorobenzoyl)benzofuran-3-yl)-3,4,5-trimethoxybenzamide	NaN	11220		25160		9700		9700	9.7e-06	5.01323	Inactive	Colchicine
COC1=CC=C(C=C1)C(=O)C1=C(NC(=O)C2=CC(OC)=C(OC)C(OC)=C2)C2=CC=CC=C2O1	4LL	3,4,5-trimethoxy-N-(2-(4-methoxybenzoyl)benzofuran-3-yl)benzamide	NaN	9010		19700		12150		9010	9.01e-06	5.04528	Inactive	Colchicine
COC1=CC(=CC(OC)=C1OC)C(=O)NC1=C(OC2=CC=CC=C12)C(=O)C1=CC=C(F)C=C1	5LL	N-(2-(4-fluorobenzoyl)benzofuran-3-yl)-3,4,5-trimethoxybenzamide	NaN	5200		11090		3010		3010	3.01e-06	5.52143	Inactive	Colchicine
COC1=CC=C(C=C1)C(=O)C1=C(NC(=O)C2=CC(OC)=C(OC)C(OC)=C2)C2=CC=C(Cl)C=C2O1	6LL	N-(6-chloro-2-(4-methoxybenzoyl)benzofuran-3-yl)-3,4,5-trimethoxybenzamide	NaN	10980				15060		10980	1.098e-05	4.9594	Inactive	Colchicine
COC1=CC(=CC(OC)=C1OC)C(=O)NC1=C(OC2=CC(Cl)=CC=C12)C(=O)C1=CC=C(C)C=C1	7LL	N-(6-chloro-2-(4-methylbenzoyl)benzofuran-3-yl)-3,4,5-trimethoxybenzamide	NaN	20960				27040		20960	2.096e-05	4.67861	Inactive	Colchicine
COC1=CC(=CC(OC)=C1OC)C(=O)NC1=C(OC2=CC(Cl)=CC=C12)C(=O)C1=CC=C(F)C=C1	8LL	N-(6-chloro-2-(4-fluorobenzoyl)benzofuran-3-yl)-3,4,5-trimethoxybenzamide	NaN	20100				24070		20100	2.01e-05	4.6968	Inactive	Colchicine
COC1=CC(=CC(OC)=C1OC)C(=O)NC1=C(OC2=CC(C)=CC=C12)C(=O)C1=CC=C(F)C=C1	9LL	N-(2-(4-fluorobenzoyl)-6-methylbenzofuran-3-yl)-3,4,5-trimethoxybenzamide	NaN	26010						26010	2.601e-05	4.58486	Inactive	Colchicine
COC1=CC(=CC(OC)=C1OC)C(=O)NC1=C(OC2=CC(C)=CC=C12)C(=O)C1=CC=C(Cl)C=C1	10LL	N-(2-(4-chlorobenzoyl)-6-methylbenzofuran-3-yl)-3,4,5-trimethoxybenzamide	NaN	22360						22360	2.236e-05	4.65053	Inactive	Colchicine
COC1=CC(=CC(OC)=C1OC)C(=O)NC1=C(OC2=CC(C)=CC=C12)C(=O)C1=CC=C(Br)C=C1	11LL	N-(2-(4-bromobenzoyl)-6-methylbenzofuran-3-yl)-3,4,5-trimethoxybenzamide	NaN					16410		16410	1.641e-05	4.78489	Inactive	Colchicine
COC1=CC(=CC(OC)=C1OC)C(=O)NC1=C(OC2=CC(C)=CC=C12)C(=O)C1=CC=C(C)C=C1	12LL	3,4,5-trimethoxy-N-(6-methyl-2-(4-methylbenzoyl)benzofuran-3-yl)benzamide	NaN					12880		12880	1.288e-05	4.89008	Inactive	Colchicine
COC1=CC=C(C=C1)C(=O)C1=C(NC(=O)C2=CC(OC)=C(OC)C(OC)=C2)C2=CC=C(C)C=C2O1	13LL	3,4,5-trimethoxy-N-(2-(4-methoxybenzoyl)-6-methylbenzofuran-3-yl)benzamide	NaN					20750		20750	2.075e-05	4.68298	Inactive	Colchicine
COC1=CC(=CC(OC)=C1OC)C(=O)NC1=C(OC2=CC(C)=CC=C12)C(=O)C1=CC=CC(Br)=C1	14LL	N-(2-(3-bromobenzoyl)-6-methylbenzofuran-3-yl)-3,4,5-trimethoxybenzamide	NaN					7800		7800	7.8e-06	5.10791	Inactive	Colchicine
COC1=CC=C2C(OC(C(=O)C3=CC=C(Cl)C=C3)=C2NC(=O)C2=CC(OC)=C(OC)C(OC)=C2)=C1	15LL	N-(2-(4-chlorobenzoyl)-6-methoxybenzofuran-3-yl)-3,4,5-trimethoxybenzamide	NaN					22140		22140	2.214e-05	4.65482	Inactive	Colchicine
COC1=CC=C(C=C1)C(=O)C1=C(NC(=O)C2=CC(OC)=C(OC)C(OC)=C2)C2=CC=C(OC)C=C2O1	16LL	3,4,5-trimethoxy-N-(6-methoxy-2-(4-methoxybenzoyl)benzofuran-3-yl)benzamide	NaN					16580		16580	1.658e-05	4.78042	Inactive	Colchicine
COC1=C(OCC2=CN(CCN3C(=O)C(=O)C4=C3C=CC=C4)N=N2)C=CC(\C=C\C(=O)\C=C\C2=CC=CC=C2)=C1	1EEE	1-(2-(4-((2-methoxy-4-((1E,4E)-3-oxo-5-phenylpenta-1,4-dien-1-yl)phenoxy)methyl)-1H-1,2,3-triazol-1-yl)ethyl)indoline-2,3-dione	CHEMBL3629553	5160						5160	5.16e-06	5.28735	Inactive	Colchicine
COC1=CC(\C=C\C(=O)\C=C\C2=CC(OC)=C(OCC3=CN(CCN4C(=O)C(=O)C5=C4C=CC=C5)N=N3)C=C2)=CC(OC)=C1OC	2EEE	1-(2-(4-((2-methoxy-4-((1E,4E)-3-oxo-5-(3,4,5-trimethoxyphenyl)penta-1,4-dien-1-yl)phenoxy)methyl)-1H-1,2,3-triazol-1-yl)ethyl)indoline-2,3-dione	CHEMBL3629554	1120						1120	1.12e-06	5.95078	Inactive	Colchicine
COC1=CC(\C=C\C(=O)\C=C\C2=CC(OC)=C(OCC3=CN(CCN4C(=O)C(=O)C5=C4C=CC(Cl)=C5)N=N3)C=C2)=CC(OC)=C1OC	3EEE	5-chloro-1-(2-(4-((2-methoxy-4-((1E,4E)-3-oxo-5-(3,4,5-trimethoxyphenyl)penta-1,4-dien-1-yl)phenoxy)methyl)-1H-1,2,3-triazol-1-yl)ethyl)indoline-2,3-dione	CHEMBL3629641	2170						2170	2.17e-06	5.66354	Inactive	Colchicine
COC1=CC(\C=C\C(=O)\C=C\C2=CC(OC)=C(OCC3=CN(CCN4C(=O)C(=O)C5=C4C=CC(Br)=C5)N=N3)C=C2)=CC(OC)=C1OC	4EEE	5-bromo-1-(2-(4-((2-methoxy-4-((1E,4E)-3-oxo-5-(3,4,5-trimethoxyphenyl)penta-1,4-dien-1-yl)phenoxy)methyl)-1H-1,2,3-triazol-1-yl)ethyl)indoline-2,3-dione	CHEMBL3629756	2920						2920	2.92e-06	5.53462	Inactive	Colchicine
COC1=CC=C(\C=C\C(=O)\C=C\C2=CC(OC)=C(OCC3=CN(CCN4C(=O)C(=O)C5=C4C=CC=C5)N=N3)C=C2)C=C1OC	5EEE	1-(2-(4-((4-((1E,4E)-5-(3,4-dimethoxyphenyl)-3-oxopenta-1,4-dien-1-yl)-2-methoxyphenoxy)methyl)-1H-1,2,3-triazol-1-yl)ethyl)indoline-2,3-dione	CHEMBL3629555	2670						2670	2.67e-06	5.57349	Inactive	Colchicine
COC1=CC=C(\C=C\C(=O)\C=C\C2=CC(OC)=C(OCC3=CN(CCN4C(=O)C(=O)C5=C4C=CC(Cl)=C5)N=N3)C=C2)C=C1OC	6EEE	5-chloro-1-(2-(4-((4-((1E,4E)-5-(3,4-dimethoxyphenyl)-3-oxopenta-1,4-dien-1-yl)-2-methoxyphenoxy)methyl)-1H-1,2,3-triazol-1-yl)ethyl)indoline-2,3-dione	CHEMBL3629642	6940						6940	6.94e-06	5.15864	Inactive	Colchicine
COC1=CC=C(\C=C\C(=O)\C=C\C2=CC(OC)=C(OCC3=CN(CCN4C(=O)C(=O)C5=C4C=CC=C5)N=N3)C=C2)C=C1	7EEE	1-(2-(4-((2-methoxy-4-((1E,4E)-5-(4-methoxyphenyl)-3-oxopenta-1,4-dien-1-yl)phenoxy)methyl)-1H-1,2,3-triazol-1-yl)ethyl)indoline-2,3-dione	CHEMBL3629556	3450						3450	3.45e-06	5.46218	Inactive	Colchicine
COC1=CC=C(\C=C\C(=O)\C=C\C2=CC(OC)=C(OCC3=CN(CCN4C(=O)C(=O)C5=C4C=CC(Cl)=C5)N=N3)C=C2)C=C1	8EEE	5-chloro-1-(2-(4-((2-methoxy-4-((1E,4E)-5-(4-methoxyphenyl)-3-oxopenta-1,4-dien-1-yl)phenoxy)methyl)-1H-1,2,3-triazol-1-yl)ethyl)indoline-2,3-dione	CHEMBL3629643	7810						7810	7.81e-06	5.10735	Inactive	Colchicine
COC1=CC(\C=C\C(=O)\C=C\C2=CC(OC)=C(OCC3=CN(CCN4C(=O)C(=O)C5=C4C=CC=C5)N=N3)C=C2)=CC=C1	9EEE	1-(2-(4-((2-methoxy-4-((1E,4E)-5-(3-methoxyphenyl)-3-oxopenta-1,4-dien-1-yl)phenoxy)methyl)-1H-1,2,3-triazol-1-yl)ethyl)indoline-2,3-dione	CHEMBL3629631	3920						3920	3.92e-06	5.40671	Inactive	Colchicine
COC1=CC=CC=C1\C=C\C(=O)\C=C\C1=CC(OC)=C(OCC2=CN(CCN3C(=O)C(=O)C4=C3C=CC=C4)N=N2)C=C1	10EEE	1-(2-(4-((2-methoxy-4-((1E,4E)-5-(2-methoxyphenyl)-3-oxopenta-1,4-dien-1-yl)phenoxy)methyl)-1H-1,2,3-triazol-1-yl)ethyl)indoline-2,3-dione	CHEMBL3629632	4560						4560	4.56e-06	5.34104	Inactive	Colchicine
COC1=C(OCC2=CN(CCN3C(=O)C(=O)C4=CC=CC=C34)N=N2)C=CC(\C=C\C(=O)\C=C\C2=CC=CC3=CC=CC=C23)=C1	11EEE	1-(2-(4-((2-methoxy-4-((1E,4E)-5-(naphthalen-1-yl)-3-oxopenta-1,4-dien-1-yl)phenoxy)methyl)-1H-1,2,3-triazol-1-yl)ethyl)indoline-2,3-dione	CHEMBL3629633	4790						4790	4.79e-06	5.31966	Inactive	Colchicine
COC1=C(OCC2=CN(CCN3C(=O)C(=O)C4=CC(Cl)=CC=C34)N=N2)C=CC(\C=C\C(=O)\C=C\C2=CC=CC3=CC=CC=C23)=C1	12EEE	5-chloro-1-(2-(4-((2-methoxy-4-((1E,4E)-5-(naphthalen-1-yl)-3-oxopenta-1,4-dien-1-yl)phenoxy)methyl)-1H-1,2,3-triazol-1-yl)ethyl)indoline-2,3-dione	CHEMBL3629747	9340						9340	9.34e-06	5.02965	Inactive	Colchicine
COC1=C(OCC2=CN(CCN3C(=O)C(=O)C4=CC=CC=C34)N=N2)C=CC(\C=C\C(=O)\C=C\C2=CC=CO2)=C1	13EEE	1-(2-(4-((4-((1E,4E)-5-(furan-2-yl)-3-oxopenta-1,4-dien-1-yl)-2-methoxyphenoxy)methyl)-1H-1,2,3-triazol-1-yl)ethyl)indoline-2,3-dione	CHEMBL3629634	4610						4610	4.61e-06	5.3363	Inactive	Colchicine
COC1=C(OCC2=CN(CCN3C(=O)C(=O)C4=CC=CC=C34)N=N2)C=CC(\C=C\C(=O)\C=C\C2=CC=CS2)=C1	14EEE	1-(2-(4-((2-methoxy-4-((1E,4E)-3-oxo-5-(thiophen-2-yl)penta-1,4-dien-1-yl)phenoxy)methyl)-1H-1,2,3-triazol-1-yl)ethyl)indoline-2,3-dione	CHEMBL3627740	5090						5090	5.09e-06	5.29328	Inactive	Colchicine
O=C1N(CCN2C=C(COC3=CC(=O)OC4=C3C=CC=C4)N=N2)C2=C(C=CC=C2)C1=O	1X	1-(2-(4-(((2-oxo-2H-chromen-4-yl)oxy)methyl)-1H-1,2,3-triazol-1-yl)ethyl)indoline-2,3-dione	CHEMBL4093613	3040						3040	3.04e-06	5.51713	Inactive	Colchicine
FC1=CC2=C(C=C1)N(CCN1C=C(COC3=CC(=O)OC4=C3C=CC=C4)N=N1)C(=O)C2=O	2X	5-fluoro-1-(2-(4-(((2-oxo-2H-chromen-4-yl)oxy)methyl)-1H-1,2,3-triazol-1-yl)ethyl)indoline-2,3-dione	CHEMBL4075897	5410						5410	5.41e-06	5.2668	Inactive	Colchicine
ClC1=CC2=C(C=C1)N(CCN1C=C(COC3=CC(=O)OC4=C3C=CC=C4)N=N1)C(=O)C2=O	3X	5-chloro-1-(2-(4-(((2-oxo-2H-chromen-4-yl)oxy)methyl)-1H-1,2,3-triazol-1-yl)ethyl)indoline-2,3-dione	CHEMBL4062081	5770						5770	5.77e-06	5.23882	Inactive	Colchicine
BrC1=CC2=C(C=C1)N(CCN1C=C(COC3=CC(=O)OC4=C3C=CC=C4)N=N1)C(=O)C2=O	4X	5-bromo-1-(2-(4-(((2-oxo-2H-chromen-4-yl)oxy)methyl)-1H-1,2,3-triazol-1-yl)ethyl)indoline-2,3-dione	CHEMBL4102239	8090						8090	8.09e-06	5.09205	Inactive	Colchicine
IC1=CC2=C(C=C1)N(CCN1C=C(COC3=CC(=O)OC4=C3C=CC=C4)N=N1)C(=O)C2=O	5X	5-iodo-1-(2-(4-(((2-oxo-2H-chromen-4-yl)oxy)methyl)-1H-1,2,3-triazol-1-yl)ethyl)indoline-2,3-dione	CHEMBL4084273	8990						8990	8.99e-06	5.04624	Inactive	Colchicine
O=C1N(CCN2C=C(COC3=CC(=O)OC4=C3C=CC=C4)N=N2)C2=C(C=C(C=C2)N(=O)=O)C1=O	6X	5-nitro-1-(2-(4-(((2-oxo-2H-chromen-4-yl)oxy)methyl)-1H-1,2,3-triazol-1-yl)ethyl)indoline-2,3-dione	CHEMBL4093126	9540						9540	9.54e-06	5.02045	Inactive	Colchicine
O=C1N(CCCN2C=C(COC3=CC(=O)OC4=C3C=CC=C4)N=N2)C2=C(C=CC=C2)C1=O	11X	1-(3-(4-(((2-oxo-2H-chromen-4-yl)oxy)methyl)-1H-1,2,3-triazol-1-yl)propyl)indoline-2,3-dione	CHEMBL4073593	8050						8050	8.05e-06	5.0942	Inactive	Colchicine
FC1=CC2=C(C=C1)N(CCCN1C=C(COC3=CC(=O)OC4=C3C=CC=C4)N=N1)C(=O)C2=O	12X	5-fluoro-1-(3-(4-(((2-oxo-2H-chromen-4-yl)oxy)methyl)-1H-1,2,3-triazol-1-yl)propyl)indoline-2,3-dione	CHEMBL4076090	10440						10440	1.044e-05	4.9813	Inactive	Colchicine
ClC1=CC2=C(C=C1)N(CCCN1C=C(COC3=CC(=O)OC4=C3C=CC=C4)N=N1)C(=O)C2=O	13X	5-chloro-1-(3-(4-(((2-oxo-2H-chromen-4-yl)oxy)methyl)-1H-1,2,3-triazol-1-yl)propyl)indoline-2,3-dione	CHEMBL4060688	12760						12760	1.276e-05	4.89415	Inactive	Colchicine
CCC1(O)CC2C[N@](C1)CCC1=C(NC3=C1C=CC=C3)[C@@](C2)(C(=O)OC)C1=CC2=C(C=C1OC)N(C)C1[C@]22CCN3CC=C[C@](CC)(C23)[C@@H](C(C)=O)[C@]1(O)C(=O)OC	1III	methyl (3aS,4R,5R,10bR)-4-acetyl-3a-ethyl-9-((3R,9S)-5-ethyl-5-hydroxy-9-(methoxycarbonyl)-1,4,5,6,7,8,9,10-octahydro-2H-3,7-methano[1]azacycloundecino[5,4-b]indol-9-yl)-5-hydroxy-8-methoxy-6-methyl-3a,3a1,4,5,5a,6,11,12-octahydro-1H-indolizino[8,1-cd]carbazole-5-carboxylate	NaN	6.8						6.8	6.8e-09	8.16749	Active	Vinca
CCC1(O)CC2C[N@](C1)CCC1=C(NC3=C1C=CC=C3)[C@@](C2)(C(=O)OC)C1=CC2=C(C=C1OC)N(C)C1[C@]22CCN3C[C@@H](O)C[C@](CC)(C23)[C@@H](C(C)=O)[C@]1(O)C(=O)OC	2III	methyl (2S,3aS,4R,5R,10bR)-4-acetyl-3a-ethyl-9-((3R,9S)-5-ethyl-5-hydroxy-9-(methoxycarbonyl)-1,4,5,6,7,8,9,10-octahydro-2H-3,7-methano[1]azacycloundecino[5,4-b]indol-9-yl)-2,5-dihydroxy-8-methoxy-6-methyl-2,3,3a,3a1,4,5,5a,6,11,12-decahydro-1H-indolizino[8,1-cd]carbazole-5-carboxylate	NaN	630						630	6.3e-07	6.20066	Active	Vinca
CCC1(O)CC2C[N@](C1)CCC1=C(NC3=C1C=CC=C3)[C@@](C2)(C(=O)OC)C1=CC2=C(C=C1OC)N(C)C1[C@]22CCN3C[C@H](O)C[C@](CC)(C23)[C@@H](C(C)=O)[C@]1(O)C(=O)OC	3III	methyl (2R,3aS,4R,5R,10bR)-4-acetyl-3a-ethyl-9-((3R,9S)-5-ethyl-5-hydroxy-9-(methoxycarbonyl)-1,4,5,6,7,8,9,10-octahydro-2H-3,7-methano[1]azacycloundecino[5,4-b]indol-9-yl)-2,5-dihydroxy-8-methoxy-6-methyl-2,3,3a,3a1,4,5,5a,6,11,12-decahydro-1H-indolizino[8,1-cd]carbazole-5-carboxylate	NaN	7700						7700	7.7e-06	5.11351	Inactive	Vinca
CCC1(O)CC2C[N@](C1)CCC1=C(NC3=C1C=CC=C3)[C@@](C2)(C(=O)OC)C1=CC2=C(C=C1OC)N(C)C1[C@]22CCN3C[C@H](Cl)C[C@](CC)(C23)[C@@H](C(C)=O)[C@]1(O)C(=O)OC	4III	methyl (2R,3aS,4R,5R,10bR)-4-acetyl-2-chloro-3a-ethyl-9-((3R,9S)-5-ethyl-5-hydroxy-9-(methoxycarbonyl)-1,4,5,6,7,8,9,10-octahydro-2H-3,7-methano[1]azacycloundecino[5,4-b]indol-9-yl)-5-hydroxy-8-methoxy-6-methyl-2,3,3a,3a1,4,5,5a,6,11,12-decahydro-1H-indolizino[8,1-cd]carbazole-5-carboxylate	NaN	710						710	7.1e-07	6.14874	Active	Vinca
CC[C@@]12CCN3CCC[C@@]4([C@H]13)C(N(C)C1=C4C=C(C(OC)=C1)[C@]1(CC3C[N@](CC(O)(CC)C3)CCC3=C1NC1=C3C=CC=C1)C(=O)OC)[C@](O)([C@@H]2C(C)=O)C(=O)OC	5III	methyl (2aS,2a1S,3R,4R,9bR)-3-acetyl-2a-ethyl-8-((3R,9S)-5-ethyl-5-hydroxy-9-(methoxycarbonyl)-1,4,5,6,7,8,9,10-octahydro-2H-3,7-methano[1]azacycloundecino[5,4-b]indol-9-yl)-4-hydroxy-7-methoxy-5-methyl-1,2,2a,2a1,3,4,4a,5,11,12-decahydro-10H-indolizino[1,8-cd]carbazole-4-carboxylate	NaN	6.5						6.5	6.5e-09	8.18709	Active	Vinca
CCC1(O)CC2C[N@](C1)CCC1=C(NC3=C1C=CC=C3)[C@@](C2)(C(=O)OC)C1=CC2=C(C=C1OC)N(C)C1[C@]22CCN3CC=C[C@](CC)(C23)[C@@H](C(=O)OC)[C@]1(O)C(=O)OC	6III	dimethyl (3aS,4R,5R,10bR)-3a-ethyl-9-((3R,9S)-5-ethyl-5-hydroxy-9-(methoxycarbonyl)-1,4,5,6,7,8,9,10-octahydro-2H-3,7-methano[1]azacycloundecino[5,4-b]indol-9-yl)-5-hydroxy-8-methoxy-6-methyl-3a,3a1,4,5,5a,6,11,12-octahydro-1H-indolizino[8,1-cd]carbazole-4,5-dicarboxylate	CHEMBL4241744; CHEMBL1610129	8.1						8.1	8.1e-09	8.09151	Active	Vinca
CCC1(O)CC2C[N@](C1)CCC1=C(NC3=C1C=CC=C3)[C@@](C2)(C(=O)OC)C1=CC2=C(C=C1OC)N(C)C1[C@]22CCN3CC=CC(C[C@]1(O)C(=O)OC)C23	7III	methyl (5R,10bR)-9-((3R,9S)-5-ethyl-5-hydroxy-9-(methoxycarbonyl)-1,4,5,6,7,8,9,10-octahydro-2H-3,7-methano[1]azacycloundecino[5,4-b]indol-9-yl)-5-hydroxy-8-methoxy-6-methyl-3a,3a1,4,5,5a,6,11,12-octahydro-1H-indolizino[8,1-cd]carbazole-5-carboxylate	CHEMBL4243550	400						400	4e-07	6.39794	Active	Vinca
CCC1(O)CC2C[N@](C1)CCC1=C(NC3=C1C=CC=C3)[C@@](C2)(C(=O)OC)C1=CC2=C(C=C1OC)N(C)C1[C@]22CCN3CC=C[C@@](C)(C[C@]1(O)C(=O)OC)C23	8III	methyl (3aR,5R,10bR)-9-((3R,9S)-5-ethyl-5-hydroxy-9-(methoxycarbonyl)-1,4,5,6,7,8,9,10-octahydro-2H-3,7-methano[1]azacycloundecino[5,4-b]indol-9-yl)-5-hydroxy-8-methoxy-3a,6-dimethyl-3a,3a1,4,5,5a,6,11,12-octahydro-1H-indolizino[8,1-cd]carbazole-5-carboxylate	CHEMBL4239425	560						560	5.6e-07	6.25181	Active	Vinca
CCC1(O)CC2C[N@](C1)CCC1=C(NC3=C1C=CC=C3)[C@@](C2)(C(=O)OC)C1=CC2=C(C=C1OC)N(C)C1[C@]22CCN3CC=C[C@@](CC)(C[C@]1(O)C(=O)OC)C23	9III	methyl (3aR,5R,10bR)-3a-ethyl-9-((3R,9S)-5-ethyl-5-hydroxy-9-(methoxycarbonyl)-1,4,5,6,7,8,9,10-octahydro-2H-3,7-methano[1]azacycloundecino[5,4-b]indol-9-yl)-5-hydroxy-8-methoxy-6-methyl-3a,3a1,4,5,5a,6,11,12-octahydro-1H-indolizino[8,1-cd]carbazole-5-carboxylate	CHEMBL4247510; CHEMBL2311789	60						60	6e-08	7.22185	Active	Vinca
CC[C@@]12C=CCN3CC[C@@]4(C13)C(N(C)C1=C4C=C(C(OC)=C1)[C@]1(CC3C[N@](C[C@]4(O)CCCC[C@H]34)CCC3=C1NC1=C3C=CC=C1)C(=O)OC)[C@](O)([C@@H]2OCC(C)=O)C(=O)OC	10III	methyl (6S,8aR,12aS,14R)-6-((3aR,4R,5S,10bR)-3a-ethyl-5-hydroxy-8-methoxy-5-(methoxycarbonyl)-6-methyl-4-(2-oxopropoxy)-3a,3a1,4,5,5a,6,11,12-octahydro-1H-indolizino[8,1-cd]carbazol-9-yl)-12a-hydroxy-6,7,8,8a,9,10,11,12,12a,13,15,16-dodecahydro-5H-8,14-methanobenzo[9,10][1]azacycloundecino[5,4-b]indole-6-carboxylate	NaN	0.6						0.6	6e-10	9.22185	Active	Vinca
CC[C@]1(O)CC2C[N@](C1)CCC1=C(NC3=C1C=C(Br)C=C3)[C@@](C2)(C(=O)OC)C1=CC2=C(C=C1OC)N(C)C1[C@]22CCN3CC=C[C@](CC)(C23)[C@@H](OCC(C)=O)[C@]1(O)C(=O)OC	11III	methyl (3aR,4R,5S,10bR)-9-((3R,5S,9S)-13-bromo-5-ethyl-5-hydroxy-9-(methoxycarbonyl)-1,4,5,6,7,8,9,10-octahydro-2H-3,7-methano[1]azacycloundecino[5,4-b]indol-9-yl)-3a-ethyl-5-hydroxy-8-methoxy-6-methyl-4-(2-oxopropoxy)-3a,3a1,4,5,5a,6,11,12-octahydro-1H-indolizino[8,1-cd]carbazole-5-carboxylate	NaN	8.6						8.6	8.6e-09	8.0655	Active	Vinca
CC[C@]1(O)CC2C[N@](C1)CCC1=C(NC3=C1C=C(Cl)C=C3)[C@@](C2)(C(=O)OC)C1=CC2=C(C=C1OC)N(C)C1[C@]22CCN3CC=C[C@](CC)(C23)[C@@H](OCC(C)=O)[C@]1(O)C(=O)OC	12III	methyl (3aR,4R,5S,10bR)-9-((3R,5S,9S)-13-chloro-5-ethyl-5-hydroxy-9-(methoxycarbonyl)-1,4,5,6,7,8,9,10-octahydro-2H-3,7-methano[1]azacycloundecino[5,4-b]indol-9-yl)-3a-ethyl-5-hydroxy-8-methoxy-6-methyl-4-(2-oxopropoxy)-3a,3a1,4,5,5a,6,11,12-octahydro-1H-indolizino[8,1-cd]carbazole-5-carboxylate	NaN	7.6						7.6	7.6e-09	8.11919	Active	Vinca
CC[C@]1(O)CC2C[N@](C1)CCC1=C(NC3=C1C=C(F)C=C3)[C@@](C2)(C(=O)OC)C1=CC2=C(C=C1OC)N(C)C1[C@]22CCN3CC=C[C@](CC)(C23)[C@@H](OCC(C)=O)[C@]1(O)C(=O)OC	13III	methyl (3aR,4R,5S,10bR)-3a-ethyl-9-((3R,5S,9S)-5-ethyl-13-fluoro-5-hydroxy-9-(methoxycarbonyl)-1,4,5,6,7,8,9,10-octahydro-2H-3,7-methano[1]azacycloundecino[5,4-b]indol-9-yl)-5-hydroxy-8-methoxy-6-methyl-4-(2-oxopropoxy)-3a,3a1,4,5,5a,6,11,12-octahydro-1H-indolizino[8,1-cd]carbazole-5-carboxylate	NaN	0.8						0.8	8e-10	9.09691	Active	Vinca
CC[C@]1(O)CC2C[N@](C1)CCC1=C(NC3=C1C=C(C)C=C3)[C@@](C2)(C(=O)OC)C1=CC2=C(C=C1OC)N(C)C1[C@]22CCN3CC=C[C@](CC)(C23)[C@@H](OCC(C)=O)[C@]1(O)C(=O)OC	14III	methyl (3aR,4R,5S,10bR)-3a-ethyl-9-((3R,5S,9S)-5-ethyl-5-hydroxy-9-(methoxycarbonyl)-13-methyl-1,4,5,6,7,8,9,10-octahydro-2H-3,7-methano[1]azacycloundecino[5,4-b]indol-9-yl)-5-hydroxy-8-methoxy-6-methyl-4-(2-oxopropoxy)-3a,3a1,4,5,5a,6,11,12-octahydro-1H-indolizino[8,1-cd]carbazole-5-carboxylate	NaN	7.8						7.8	7.8e-09	8.10791	Active	Vinca
CC[C@]1(O)CC2C[N@](C1)CCC1=C(NC3=C1C=C(OC)C=C3)[C@@](C2)(C(=O)OC)C1=CC2=C(C=C1OC)N(C)C1[C@]22CCN3CC=C[C@](CC)(C23)[C@@H](OCC(C)=O)[C@]1(O)C(=O)OC	15III	methyl (3aR,4R,5S,10bR)-3a-ethyl-9-((3R,5S,9S)-5-ethyl-5-hydroxy-13-methoxy-9-(methoxycarbonyl)-1,4,5,6,7,8,9,10-octahydro-2H-3,7-methano[1]azacycloundecino[5,4-b]indol-9-yl)-5-hydroxy-8-methoxy-6-methyl-4-(2-oxopropoxy)-3a,3a1,4,5,5a,6,11,12-octahydro-1H-indolizino[8,1-cd]carbazole-5-carboxylate	NaN	720						720	7.2e-07	6.14267	Active	Vinca
CC[C@](C[C@H](C1)C[C@]2(C(OC)=O)c(cc([C@](CC3)([C@H]4N3CC=C[C@@]4(CC)[C@H]([C@@]3(C(OC)=O)O)OC(C)=O)[C@H]3N3C)c3c3)c3OC)(CN1CCc1c2[nH]c2c1cccc2)O	1D	methyl (3aR,3a1R,4R,5S,5aR,10bR)-4-acetoxy-3a-ethyl-9-((5S,7R,9S)-5-ethyl-5-hydroxy-9-(methoxycarbonyl)-1,4,5,6,7,8,9,10-octahydro-2H-3,7-methano[1]azacycloundecino[5,4-b]indol-9-yl)-5-hydroxy-8-methoxy-6-methyl-3a,3a1,4,5,5a,6,11,12-octahydro-1H-indolizino[8,1-cd]carbazole-5-carboxylate	CHEMBL159; CHEMBL378544; CHEMBL22969; CHEMBL150387; CHEMBL1592064; CHEMBL376464; CHEMBL1518759 CHEMBL1437021; CHEMBL1554098; CHEMBL1315323; CHEMBL2311781; CHEMBL1625660	6.8		7.8				6.8	6.8e-09	8.16749	Active	Vinca
CC[C@](C[C@H](C1)C[C@]2(C(OC)=O)c(cc([C@](CC3)([C@H]4N3CC=C[C@@]4(CC)[C@H]([C@@]3(C(OC)=O)O)OC(C)=O)[C@H]3N3C)c3c3)c3OC)(CN1CCc1c2[nH]c2c1cccc2)NC(N(C1)Cc2c1ccc(NC(c1nccnc1)=O)c2)=O	2D	methyl (3aR,3a1R,4R,5S,5aR,10bR)-4-acetoxy-3a-ethyl-9-((5S,7R,9S)-5-ethyl-9-(methoxycarbonyl)-5-(5-(pyrazine-2-carboxamido)isoindoline-2-carboxamido)-1,4,5,6,7,8,9,10-octahydro-2H-3,7-methano[1]azacycloundecino[5,4-b]indol-9-yl)-5-hydroxy-8-methoxy-6-methyl-3a,3a1,4,5,5a,6,11,12-octahydro-1H-indolizino[8,1-cd]carbazole-5-carboxylate	CHEMBL4454735	0.075		0.083				0.075	7.5e-11	10.1249	Active	Vinca
CC[C@](C[C@@H](C1)C[C@]2(C(OC)=O)c(cc([C@](CC3)([C@H]4N3CC=C[C@@]4(CC)[C@H]([C@@]3(C(OC)=O)O)OC(C)=O)[C@H]3N3C)c3c3)c3OC)(CN1CCc1c2[nH]c2c1cccc2)NC(N(C1)Cc2c1cccc2)=O	3D	methyl (3aR,3a1R,4R,5S,5aR,10bR)-4-acetoxy-3a-ethyl-9-((5S,7S,9S)-5-ethyl-5-(isoindoline-2-carboxamido)-9-(methoxycarbonyl)-1,4,5,6,7,8,9,10-octahydro-2H-3,7-methano[1]azacycloundecino[5,4-b]indol-9-yl)-5-hydroxy-8-methoxy-6-methyl-3a,3a1,4,5,5a,6,11,12-octahydro-1H-indolizino[8,1-cd]carbazole-5-carboxylate	CHEMBL2441610	0.074						0.074	7.4e-11	10.1308	Active	Vinca
CC[C@](C[C@@H](C1)C[C@]2(C(OC)=O)c(cc([C@](CC3)([C@H]4N3CC=C[C@@]4(CC)[C@H]([C@@]3(C(OC)=O)O)OC(C)=O)[C@H]3N3C)c3c3)c3OC)(CN1CCc1c2[nH]c2c1cccc2)NC(N(C1)Cc2c1ccc(NC(c1nnccc1)=O)c2)=O	4D	methyl (3aR,3a1R,4R,5S,5aR,10bR)-4-acetoxy-3a-ethyl-9-((5S,7S,9S)-5-ethyl-9-(methoxycarbonyl)-5-(5-(pyridazine-3-carboxamido)isoindoline-2-carboxamido)-1,4,5,6,7,8,9,10-octahydro-2H-3,7-methano[1]azacycloundecino[5,4-b]indol-9-yl)-5-hydroxy-8-methoxy-6-methyl-3a,3a1,4,5,5a,6,11,12-octahydro-1H-indolizino[8,1-cd]carbazole-5-carboxylate	CHEMBL4472320	0.067						0.067	6.7e-11	10.1739	Active	Vinca
O=C(NC1=C(NC2=CC=CC=C12)C(=O)C1=CC=CC=C1)C(=O)NC1=CC=NC=C1	1NN	N1-(2-benzoyl-1H-indol-3-yl)-N2-(pyridin-4-yl)oxalamide	NaN			85260				85260	8.526e-05	4.06925	Inactive	Colchicine
O=C(NC1=C(NC2=CC=CC=C12)C(=O)C1=CC=CO1)C(=O)NC1=CC=NC=C1	2NN	N1-(2-(furan-2-carbonyl)-1H-indol-3-yl)-N2-(pyridin-4-yl)oxalamide	NaN			56790				56790	5.679e-05	4.24573	Inactive	Colchicine
CC(=O)C1=C(NC(=O)C(=O)NC2=CC=NC=C2)C2=CC=CC=C2N1	3NN	N1-(2-acetyl-1H-indol-3-yl)-N2-(pyridin-4-yl)oxalamide	NaN			62410				62410	6.241e-05	4.20475	Inactive	Colchicine
ClC1=CC=C2C(NC(C(=O)C3=CC=CO3)=C2NC(=O)C(=O)NC2=CC=NC=C2)=C1	4NN	N1-(6-chloro-2-(furan-2-carbonyl)-1H-indol-3-yl)-N2-(pyridin-4-yl)oxalamide	NaN			21800				21800	2.18e-05	4.66154	Inactive	Colchicine
ClC1=CC=C2C(NC(C(=O)C3CC3)=C2NC(=O)C(=O)NC2=CC=NC=C2)=C1	5NN	N1-(6-chloro-2-(cyclopropanecarbonyl)-1H-indol-3-yl)-N2-(pyridin-4-yl)oxalamide	NaN			80650				80650	8.065e-05	4.0934	Inactive	Colchicine
CC(=O)C1=C(NC(=O)C(=O)NC2=CC=NC=C2)C2=CC=C(Cl)C=C2N1	6NN	N1-(2-acetyl-6-chloro-1H-indol-3-yl)-N2-(pyridin-4-yl)oxalamide	NaN			69570				69570	6.957e-05	4.15758	Inactive	Colchicine
CC1=CC=C2C(NC(C(=O)C3=CC=CC=C3)=C2NC(=O)C(=O)NC2=CC=NC=C2)=C1	7NN	N1-(2-benzoyl-6-methyl-1H-indol-3-yl)-N2-(pyridin-4-yl)oxalamide	NaN			75130				75130	7.513e-05	4.12419	Inactive	Colchicine
CC1=CC=C2C(NC(C(=O)C3=CC=CO3)=C2NC(=O)C(=O)NC2=CC=NC=C2)=C1	8NN	N1-(2-(furan-2-carbonyl)-6-methyl-1H-indol-3-yl)-N2-(pyridin-4-yl)oxalamide	NaN			56870				56870	5.687e-05	4.24512	Inactive	Colchicine
O=C(NC1=C(NC2=CC=CC=C12)C(=O)C1=CC=CC=C1)C(=O)NC1=CC=CC=C1	9NN	N1-(2-benzoyl-1H-indol-3-yl)-N2-phenyloxalamide	NaN			62920				62920	6.292e-05	4.20121	Inactive	Colchicine
ClC1=CC=C2C(NC(C(=O)C3=CC=CC=C3)=C2NC(=O)C(=O)NC2=CC=CC=C2)=C1	10NN	N1-(2-benzoyl-6-chloro-1H-indol-3-yl)-N2-phenyloxalamide	NaN			29160				29160	2.916e-05	4.53521	Inactive	Colchicine
CC1=CC=C2C(NC(C(=O)C3=CC=CC=C3)=C2NC(=O)C(=O)NC2=CC=CC=C2)=C1	11NN	N1-(2-benzoyl-6-methyl-1H-indol-3-yl)-N2-phenyloxalamide	NaN			55200				55200	5.52e-05	4.25806	Inactive	Colchicine
CC1=CC=C2C(NC(C(=O)C3CC3)=C2NC(=O)C(=O)NC2=CC=CC=C2)=C1	12NN	N1-(2-(cyclopropanecarbonyl)-6-methyl-1H-indol-3-yl)-N2-phenyloxalamide	NaN			82330				82330	8.233e-05	4.08444	Inactive	Colchicine
O=C(NC1=CNC2=CC=CC=C12)C(=O)NC1=CC=CC=C1	13NN	N1-(1H-indol-3-yl)-N2-phenyloxalamide	NaN			76710				76710	7.671e-05	4.11515	Inactive	Colchicine
CC1=CC=C(C=C1)C(=O)C1=C(NC(=O)CNC2=C(C)C=CC=C2)C2=CC=CC=C2N1	14NN	N-(2-(4-methylbenzoyl)-1H-indol-3-yl)-2-(o-tolylamino)acetamide	NaN			31090				31090	3.109e-05	4.50738	Inactive	Colchicine
COC1=CC=C(NCC(=O)NC2=C(NC3=CC=CC=C23)C(=O)C2=CC=C(OC)C=C2)C=C1	15NN	N-(2-(4-methoxybenzoyl)-1H-indol-3-yl)-2-((4-methoxyphenyl)amino)acetamide	NaN	46890		16200			43710	16200	1.62e-05	4.79048	Inactive	Colchicine
COC1=CC=C(C=C1)C(=O)C1=C(NC(=O)CNC2=C(C)C=CC=C2)C2=CC=CC=C2N1	16NN	N-(2-(4-methoxybenzoyl)-1H-indol-3-yl)-2-(o-tolylamino)acetamide	NaN			27880				27880	2.788e-05	4.55471	Inactive	Colchicine
COC1=CC=C(C=C1)C(=O)C1=C(NC(=O)CNC2=CC=C(C)C=C2)C2=CC=C(Cl)C=C2N1	17NN	N-(6-chloro-2-(4-methoxybenzoyl)-1H-indol-3-yl)-2-(p-tolylamino)acetamide	NaN	20420		18300			15820	15820	1.582e-05	4.80079	Inactive	Colchicine
COC1=CC=C(C=C1)C(=O)C1=C(NC(=O)CNC2=CC=C(F)C=C2)C2=CC=C(Cl)C=C2N1	18NN	N-(6-chloro-2-(4-methoxybenzoyl)-1H-indol-3-yl)-2-((4-fluorophenyl)amino)acetamide	NaN	18240		16740			21780	16740	1.674e-05	4.77624	Inactive	Colchicine
ClC1=CC=C2C(NC(C(=O)C3=CC=CC=C3)=C2NC(=O)CNC2=CC=CC=C2)=C1	19NN	N-(2-benzoyl-6-chloro-1H-indol-3-yl)-2-(phenylamino)acetamide	NaN	11990		15410			14430	11990	1.199e-05	4.92118	Inactive	Colchicine
CC(=O)N1C2=CC=CC=C2C2=CC(=NN=C12)C1=CC=CC=C1	1DDD	1-(3-phenyl-9H-pyridazino[3,4-b]indol-9-yl)ethan-1-one	CHEMBL3331198	7770						7770	7.77e-06	5.10958	Inactive	Colchicine
COC1=CC(=CC(OC)=C1OC)C1=NN=C2N(C(C)=O)C3=CC=CC=C3C2=C1	2DDD	1-(3-(3,4,5-trimethoxyphenyl)-9H-pyridazino[3,4-b]indol-9-yl)ethan-1-one	CHEMBL3331199	2890						2890	2.89e-06	5.5391	Inactive	Colchicine
COC1=CC=C(C=C1OC)C1=NN=C2N(C(C)=O)C3=CC=CC=C3C2=C1	3DDD	1-(3-(3,4-dimethoxyphenyl)-9H-pyridazino[3,4-b]indol-9-yl)ethan-1-one	CHEMBL3331200	4400						4400	4.4e-06	5.35655	Inactive	Colchicine
COC1=CC=C(C=C1)C1=NN=C2N(C(C)=O)C3=CC=CC=C3C2=C1	4DDD	1-(3-(4-methoxyphenyl)-9H-pyridazino[3,4-b]indol-9-yl)ethan-1-one	CHEMBL3331201	5230						5230	5.23e-06	5.2815	Inactive	Colchicine
CC(=O)N1C2=C(C=CC=C2)C2=CC(=NN=C12)C1=CC2=C(C=CC=C2)C=C1	5DDD	1-(3-(naphthalen-2-yl)-9H-pyridazino[3,4-b]indol-9-yl)ethan-1-one	CHEMBL3331202	4440						4440	4.44e-06	5.35262	Inactive	Colchicine
CC(=O)N1C2=C(C=CC=C2)C2=CC(=NN=C12)C1=CC=CC2=CC=CC=C12	6DDD	1-(3-(naphthalen-1-yl)-9H-pyridazino[3,4-b]indol-9-yl)ethan-1-one	CHEMBL3331203	4350						4350	4.35e-06	5.36151	Inactive	Colchicine
CC(=O)N1C2=CC=CC=C2C2=CC(=NN=C12)C1=CC=CN1	7DDD	1-(3-(1H-pyrrol-2-yl)-9H-pyridazino[3,4-b]indol-9-yl)ethan-1-one	CHEMBL3331204	6140						6140	6.14e-06	5.21183	Inactive	Colchicine
CC(=O)N1C2=CC=CC=C2C2=CC(=NN=C12)C1=CC=CS1	8DDD	1-(3-(thiophen-2-yl)-9H-pyridazino[3,4-b]indol-9-yl)ethan-1-one	CHEMBL3331205	6170						6170	6.17e-06	5.20971	Inactive	Colchicine
COC1=CC(=CC(OC)=C1OC)C1=NN=C2N(C(C)=O)C3=CC=C(Cl)C=C3C2=C1	9DDD	1-(6-chloro-3-(3,4,5-trimethoxyphenyl)-9H-pyridazino[3,4-b]indol-9-yl)ethan-1-one	NaN	15700						15700	1.57e-05	4.8041	Inactive	Colchicine
COC1=CC=C(C=C1OC)C1=NN=C2N(C(C)=O)C3=CC=C(Cl)C=C3C2=C1	10DDD	1-(6-chloro-3-(3,4-dimethoxyphenyl)-9H-pyridazino[3,4-b]indol-9-yl)ethan-1-one	NaN	15810						15810	1.581e-05	4.80107	Inactive	Colchicine
COC1=CC=C(C=C1)C1=NN=C2N(C(C)=O)C3=CC=C(Cl)C=C3C2=C1	11DDD	1-(6-chloro-3-(4-methoxyphenyl)-9H-pyridazino[3,4-b]indol-9-yl)ethan-1-one	NaN	16890						16890	1.689e-05	4.77237	Inactive	Colchicine
CC(=O)N1C2=C(C=C(Cl)C=C2)C2=CC(=NN=C12)C1=CC2=C(C=CC=C2)C=C1	12DDD	1-(6-chloro-3-(naphthalen-2-yl)-9H-pyridazino[3,4-b]indol-9-yl)ethan-1-one	NaN	16220						16220	1.622e-05	4.78995	Inactive	Colchicine
CC(=O)N1C2=C(C=C(Cl)C=C2)C2=CC(=NN=C12)C1=CC=CC2=C1C=CC=C2	13DDD	1-(6-chloro-3-(naphthalen-1-yl)-9H-pyridazino[3,4-b]indol-9-yl)ethan-1-one	NaN	15660						15660	1.566e-05	4.80521	Inactive	Colchicine
COC1=C(OCC2=CN(CCOC3=CC(=O)OC4=C3C=CC=C4)N=N2)C=CC(\C=C\C(=O)\C=C\C2=CC=CC=C2)=C1	1Y	4-(2-(4-((2-methoxy-4-((1E,4E)-3-oxo-5-phenylpenta-1,4-dien-1-yl)phenoxy)methyl)-1H-1,2,3-triazol-1-yl)ethoxy)-2H-chromen-2-one	CHEMBL3797287	56000						56000	5.6e-05	4.25181	Inactive	Vinca
COC1=CC(\C=C\C(=O)\C=C\C2=CC(OC)=C(OCC3=CN(CCOC4=CC(=O)OC5=C4C=CC=C5)N=N3)C=C2)=CC(OC)=C1OC	2Y	4-(2-(4-((2-methoxy-4-((1E,4E)-3-oxo-5-(3,4,5-trimethoxyphenyl)penta-1,4-dien-1-yl)phenoxy)methyl)-1H-1,2,3-triazol-1-yl)ethoxy)-2H-chromen-2-one	CHEMBL3799494	89000						89000	8.9e-05	4.05061	Inactive	Vinca
COC1=CC=C(\C=C\C(=O)\C=C\C2=CC(OC)=C(OCC3=CN(CCOC4=CC(=O)OC5=C4C=CC=C5)N=N3)C=C2)C=C1OC	3Y	4-(2-(4-((4-((1E,4E)-5-(3,4-dimethoxyphenyl)-3-oxopenta-1,4-dien-1-yl)-2-methoxyphenoxy)methyl)-1H-1,2,3-triazol-1-yl)ethoxy)-2H-chromen-2-one	CHEMBL3797389	82000						82000	8.2e-05	4.08619	Inactive	Vinca
COC1=CC=C(\C=C\C(=O)\C=C\C2=CC(OC)=C(OCC3=CN(CCOC4=CC(=O)OC5=C4C=CC=C5)N=N3)C=C2)C=C1	4Y	4-(2-(4-((2-methoxy-4-((1E,4E)-5-(4-methoxyphenyl)-3-oxopenta-1,4-dien-1-yl)phenoxy)methyl)-1H-1,2,3-triazol-1-yl)ethoxy)-2H-chromen-2-one	CHEMBL3797644	71000						71000	7.1e-05	4.14874	Inactive	Vinca
COC1=CC=CC=C1\C=C\C(=O)\C=C\C1=CC(OC)=C(OCC2=CN(CCOC3=CC(=O)OC4=C3C=CC=C4)N=N2)C=C1	5Y	4-(2-(4-((2-methoxy-4-((1E,4E)-5-(2-methoxyphenyl)-3-oxopenta-1,4-dien-1-yl)phenoxy)methyl)-1H-1,2,3-triazol-1-yl)ethoxy)-2H-chromen-2-one	CHEMBL3797560	70000						70000	7e-05	4.1549	Inactive	Vinca
COC1=C(OCC2=CN(CCOC3=CC(=O)OC4=C3C=CC=C4)N=N2)C=CC(\C=C\C(=O)\C=C\C2=C3C=CC=CC3=CC=C2)=C1	7Y	4-(2-(4-((2-methoxy-4-((1E,4E)-5-(naphthalen-1-yl)-3-oxopenta-1,4-dien-1-yl)phenoxy)methyl)-1H-1,2,3-triazol-1-yl)ethoxy)-2H-chromen-2-one	CHEMBL3800149	83000						83000	8.3e-05	4.08092	Inactive	Vinca
COC1=C(OCC2=CN(CCOC3=CC(=O)OC4=C3C=CC=C4)N=N2)C=CC(\C=C\C(=O)\C=C\C2=CC=CO2)=C1	8Y	4-(2-(4-((4-((1E,4E)-5-(furan-2-yl)-3-oxopenta-1,4-dien-1-yl)-2-methoxyphenoxy)methyl)-1H-1,2,3-triazol-1-yl)ethoxy)-2H-chromen-2-one	CHEMBL3800384	72000						72000	7.2e-05	4.14267	Inactive	Vinca
COC1=C(OCC2=CN(CCOC3=CC(=O)OC4=C3C=CC=C4)N=N2)C=CC(\C=C\C(=O)\C=C\C2=CC=CS2)=C1	9Y	4-(2-(4-((2-methoxy-4-((1E,4E)-3-oxo-5-(thiophen-2-yl)penta-1,4-dien-1-yl)phenoxy)methyl)-1H-1,2,3-triazol-1-yl)ethoxy)-2H-chromen-2-one	CHEMBL3797997	71000						71000	7.1e-05	4.14874	Inactive	Vinca
COC1=C(OCC2=CN(CCCOC3=CC(=O)OC4=C3C=CC=C4)N=N2)C=CC(\C=C\C(=O)\C=C\C2=CC=CC=C2)=C1	10Y	4-(3-(4-((2-methoxy-4-((1E,4E)-3-oxo-5-phenylpenta-1,4-dien-1-yl)phenoxy)methyl)-1H-1,2,3-triazol-1-yl)propoxy)-2H-chromen-2-one	CHEMBL3798500	45000						45000	4.5e-05	4.34679	Inactive	Vinca
COC1=CC(\C=C\C(=O)\C=C\C2=CC(OC)=C(OCC3=CN(CCCOC4=CC(=O)OC5=C4C=CC=C5)N=N3)C=C2)=CC(OC)=C1OC	11Y	4-(3-(4-((2-methoxy-4-((1E,4E)-3-oxo-5-(3,4,5-trimethoxyphenyl)penta-1,4-dien-1-yl)phenoxy)methyl)-1H-1,2,3-triazol-1-yl)propoxy)-2H-chromen-2-one	CHEMBL3797539	76000						76000	7.6e-05	4.11919	Inactive	Vinca
COC1=CC=C(\C=C\C(=O)\C=C\C2=CC(OC)=C(OCC3=CN(CCCOC4=CC(=O)OC5=C4C=CC=C5)N=N3)C=C2)C=C1OC	12Y	4-(3-(4-((4-((1E,4E)-5-(3,4-dimethoxyphenyl)-3-oxopenta-1,4-dien-1-yl)-2-methoxyphenoxy)methyl)-1H-1,2,3-triazol-1-yl)propoxy)-2H-chromen-2-one	CHEMBL3799601	67000						67000	6.7e-05	4.17393	Inactive	Vinca
COC1=CC=C(\C=C\C(=O)\C=C\C2=CC(OC)=C(OCC3=CN(CCCOC4=CC(=O)OC5=C4C=CC=C5)N=N3)C=C2)C=C1	13Y	4-(3-(4-((2-methoxy-4-((1E,4E)-5-(4-methoxyphenyl)-3-oxopenta-1,4-dien-1-yl)phenoxy)methyl)-1H-1,2,3-triazol-1-yl)propoxy)-2H-chromen-2-one	CHEMBL3797404	54000						54000	5.4e-05	4.26761	Inactive	Vinca
COC1=CC(\C=C\C(=O)\C=C\C2=CC(OC)=C(OCC3=CN(CCCOC4=CC(=O)OC5=C4C=CC=C5)N=N3)C=C2)=CC=C1	14Y	4-(3-(4-((2-methoxy-4-((1E,4E)-5-(3-methoxyphenyl)-3-oxopenta-1,4-dien-1-yl)phenoxy)methyl)-1H-1,2,3-triazol-1-yl)propoxy)-2H-chromen-2-one	CHEMBL3799422	55000						55000	5.5e-05	4.25964	Inactive	Vinca
COC1=CC=CC=C1\C=C\C(=O)\C=C\C1=CC(OC)=C(OCC2=CN(CCCOC3=CC(=O)OC4=C3C=CC=C4)N=N2)C=C1	15Y	4-(3-(4-((2-methoxy-4-((1E,4E)-5-(2-methoxyphenyl)-3-oxopenta-1,4-dien-1-yl)phenoxy)methyl)-1H-1,2,3-triazol-1-yl)propoxy)-2H-chromen-2-one	CHEMBL3798359	53000						53000	5.3e-05	4.27572	Inactive	Vinca
COC1=C(OCC2=CN(CCCOC3=CC(=O)OC4=C3C=CC=C4)N=N2)C=CC(\C=C\C(=O)\C=C\C2=C3C=CC=CC3=CC=C2)=C1	16Y	4-(3-(4-((2-methoxy-4-((1E,4E)-5-(naphthalen-1-yl)-3-oxopenta-1,4-dien-1-yl)phenoxy)methyl)-1H-1,2,3-triazol-1-yl)propoxy)-2H-chromen-2-one	CHEMBL3798314	66000						66000	6.6e-05	4.18046	Inactive	Vinca
COC1=C(OCC2=CN(CCCOC3=CC(=O)OC4=C3C=CC=C4)N=N2)C=CC(\C=C\C(=O)\C=C\C2=CC=CO2)=C1	17Y	4-(3-(4-((4-((1E,4E)-5-(furan-2-yl)-3-oxopenta-1,4-dien-1-yl)-2-methoxyphenoxy)methyl)-1H-1,2,3-triazol-1-yl)propoxy)-2H-chromen-2-one	CHEMBL3799382	51000						51000	5.1e-05	4.29243	Inactive	Vinca
COC1=C(OCC2=CN(CCCOC3=CC(=O)OC4=C3C=CC=C4)N=N2)C=CC(\C=C\C(=O)\C=C\C2=CC=CS2)=C1	18Y	4-(3-(4-((2-methoxy-4-((1E,4E)-3-oxo-5-(thiophen-2-yl)penta-1,4-dien-1-yl)phenoxy)methyl)-1H-1,2,3-triazol-1-yl)propoxy)-2H-chromen-2-one	CHEMBL3797669	58000						58000	5.8e-05	4.23657	Inactive	Vinca
COC1=C(OCC2=CN(CCCCOC3=CC(=O)OC4=C3C=CC=C4)N=N2)C=CC(\C=C\C(=O)\C=C\C2=CC=CC=C2)=C1	19Y	4-(4-(4-((2-methoxy-4-((1E,4E)-3-oxo-5-phenylpenta-1,4-dien-1-yl)phenoxy)methyl)-1H-1,2,3-triazol-1-yl)butoxy)-2H-chromen-2-one	CHEMBL3799861	34000						34000	3.4e-05	4.46852	Inactive	Vinca
COC1=CC(\C=C\C(=O)\C=C\C2=CC(OC)=C(OCC3=CN(CCCCOC4=CC(=O)OC5=C4C=CC=C5)N=N3)C=C2)=CC(OC)=C1OC	20Y	4-(4-(4-((2-methoxy-4-((1E,4E)-3-oxo-5-(3,4,5-trimethoxyphenyl)penta-1,4-dien-1-yl)phenoxy)methyl)-1H-1,2,3-triazol-1-yl)butoxy)-2H-chromen-2-one	CHEMBL3797251	63000						63000	6.3e-05	4.20066	Inactive	Vinca
COC1=CC=C(\C=C\C(=O)\C=C\C2=CC(OC)=C(OCC3=CN(CCCCOC4=CC(=O)OC5=C4C=CC=C5)N=N3)C=C2)C=C1OC	21Y	4-(4-(4-((4-((1E,4E)-5-(3,4-dimethoxyphenyl)-3-oxopenta-1,4-dien-1-yl)-2-methoxyphenoxy)methyl)-1H-1,2,3-triazol-1-yl)butoxy)-2H-chromen-2-one	CHEMBL3797941	55000						55000	5.5e-05	4.25964	Inactive	Vinca
COC1=CC=C(\C=C\C(=O)\C=C\C2=CC(OC)=C(OCC3=CN(CCCCOC4=CC(=O)OC5=C4C=CC=C5)N=N3)C=C2)C=C1	22Y	4-(4-(4-((2-methoxy-4-((1E,4E)-5-(4-methoxyphenyl)-3-oxopenta-1,4-dien-1-yl)phenoxy)methyl)-1H-1,2,3-triazol-1-yl)butoxy)-2H-chromen-2-one	CHEMBL3797715	40000						40000	4e-05	4.39794	Inactive	Vinca
COC1=CC(\C=C\C(=O)\C=C\C2=CC(OC)=C(OCC3=CN(CCCCOC4=CC(=O)OC5=C4C=CC=C5)N=N3)C=C2)=CC=C1	23Y	4-(4-(4-((2-methoxy-4-((1E,4E)-5-(3-methoxyphenyl)-3-oxopenta-1,4-dien-1-yl)phenoxy)methyl)-1H-1,2,3-triazol-1-yl)butoxy)-2H-chromen-2-one	CHEMBL3798347	44000						44000	4.4e-05	4.35655	Inactive	Vinca
COC1=CC=CC=C1\C=C\C(=O)\C=C\C1=CC(OC)=C(OCC2=CN(CCCCOC3=CC(=O)OC4=C3C=CC=C4)N=N2)C=C1	24Y	4-(4-(4-((2-methoxy-4-((1E,4E)-5-(2-methoxyphenyl)-3-oxopenta-1,4-dien-1-yl)phenoxy)methyl)-1H-1,2,3-triazol-1-yl)butoxy)-2H-chromen-2-one	CHEMBL3798059	43000						43000	4.3e-05	4.36653	Inactive	Vinca
COC1=C(OCC2=CN(CCCCOC3=CC(=O)OC4=C3C=CC=C4)N=N2)C=CC(\C=C\C(=O)\C=C\C2=C3C=CC=CC3=CC=C2)=C1	25Y	4-(4-(4-((2-methoxy-4-((1E,4E)-5-(naphthalen-1-yl)-3-oxopenta-1,4-dien-1-yl)phenoxy)methyl)-1H-1,2,3-triazol-1-yl)butoxy)-2H-chromen-2-one	CHEMBL3800557	56000						56000	5.6e-05	4.25181	Inactive	Vinca
COC1=C(OCC2=CN(CCCCOC3=CC(=O)OC4=C3C=CC=C4)N=N2)C=CC(\C=C\C(=O)\C=C\C2=CC=CO2)=C1	26Y	4-(4-(4-((4-((1E,4E)-5-(furan-2-yl)-3-oxopenta-1,4-dien-1-yl)-2-methoxyphenoxy)methyl)-1H-1,2,3-triazol-1-yl)butoxy)-2H-chromen-2-one	CHEMBL3799677	47000						47000	4.7e-05	4.3279	Inactive	Vinca
COC1=C(OCC2=CN(CCCCOC3=CC(=O)OC4=C3C=CC=C4)N=N2)C=CC(\C=C\C(=O)\C=C\C2=CC=CS2)=C1	27Y	4-(4-(4-((2-methoxy-4-((1E,4E)-3-oxo-5-(thiophen-2-yl)penta-1,4-dien-1-yl)phenoxy)methyl)-1H-1,2,3-triazol-1-yl)butoxy)-2H-chromen-2-one	CHEMBL3799471	41000						41000	4.1e-05	4.38722	Inactive	Vinca
COC1=C(OCC2=CN(CCCCCOC3=CC(=O)OC4=C3C=CC=C4)N=N2)C=CC(\C=C\C(=O)\C=C\C2=CC=CC=C2)=C1	28Y	4-((5-(4-((2-methoxy-4-((1E,4E)-3-oxo-5-phenylpenta-1,4-dien-1-yl)phenoxy)methyl)-1H-1,2,3-triazol-1-yl)pentyl)oxy)-2H-chromen-2-one	CHEMBL3798084	24000						24000	2.4e-05	4.61979	Inactive	Vinca
COC1=CC(\C=C\C(=O)\C=C\C2=CC(OC)=C(OCC3=CN(CCCCCOC4=CC(=O)OC5=C4C=CC=C5)N=N3)C=C2)=CC(OC)=C1OC	29Y	4-((5-(4-((2-methoxy-4-((1E,4E)-3-oxo-5-(3,4,5-trimethoxyphenyl)penta-1,4-dien-1-yl)phenoxy)methyl)-1H-1,2,3-triazol-1-yl)pentyl)oxy)-2H-chromen-2-one	CHEMBL3799827	53000						53000	5.3e-05	4.27572	Inactive	Vinca
COC1=CC=C(\C=C\C(=O)\C=C\C2=CC(OC)=C(OCC3=CN(CCCCCOC4=CC(=O)OC5=C4C=CC=C5)N=N3)C=C2)C=C1OC	30Y	4-((5-(4-((4-((1E,4E)-5-(3,4-dimethoxyphenyl)-3-oxopenta-1,4-dien-1-yl)-2-methoxyphenoxy)methyl)-1H-1,2,3-triazol-1-yl)pentyl)oxy)-2H-chromen-2-one	CHEMBL3800266	45000						45000	4.5e-05	4.34679	Inactive	Vinca
COC1=CC=C(\C=C\C(=O)\C=C\C2=CC(OC)=C(OCC3=CN(CCCCCOC4=CC(=O)OC5=C4C=CC=C5)N=N3)C=C2)C=C1	31Y	4-((5-(4-((2-methoxy-4-((1E,4E)-5-(4-methoxyphenyl)-3-oxopenta-1,4-dien-1-yl)phenoxy)methyl)-1H-1,2,3-triazol-1-yl)pentyl)oxy)-2H-chromen-2-one	CHEMBL3799835	35000						35000	3.5e-05	4.45593	Inactive	Vinca
COC1=CC(\C=C\C(=O)\C=C\C2=CC(OC)=C(OCC3=CN(CCCCCOC4=CC(=O)OC5=C4C=CC=C5)N=N3)C=C2)=CC=C1	32Y	4-((5-(4-((2-methoxy-4-((1E,4E)-5-(3-methoxyphenyl)-3-oxopenta-1,4-dien-1-yl)phenoxy)methyl)-1H-1,2,3-triazol-1-yl)pentyl)oxy)-2H-chromen-2-one	CHEMBL3800572	36000						36000	3.6e-05	4.4437	Inactive	Vinca
COC1=CC=CC=C1\C=C\C(=O)\C=C\C1=CC(OC)=C(OCC2=CN(CCCCCOC3=CC(=O)OC4=C3C=CC=C4)N=N2)C=C1	33Y	4-((5-(4-((2-methoxy-4-((1E,4E)-5-(2-methoxyphenyl)-3-oxopenta-1,4-dien-1-yl)phenoxy)methyl)-1H-1,2,3-triazol-1-yl)pentyl)oxy)-2H-chromen-2-one	CHEMBL3799201	33000						33000	3.3e-05	4.48149	Inactive	Vinca
COC1=C(OCC2=CN(CCCCCOC3=CC(=O)OC4=C3C=CC=C4)N=N2)C=CC(\C=C\C(=O)\C=C\C2=C3C=CC=CC3=CC=C2)=C1	34Y	4-((5-(4-((2-methoxy-4-((1E,4E)-5-(naphthalen-1-yl)-3-oxopenta-1,4-dien-1-yl)phenoxy)methyl)-1H-1,2,3-triazol-1-yl)pentyl)oxy)-2H-chromen-2-one	CHEMBL3798388	42000						42000	4.2e-05	4.37675	Inactive	Vinca
COC1=C(OCC2=CN(CCCCCOC3=CC(=O)OC4=C3C=CC=C4)N=N2)C=CC(\C=C\C(=O)\C=C\C2=CC=CO2)=C1	35Y	4-((5-(4-((4-((1E,4E)-5-(furan-2-yl)-3-oxopenta-1,4-dien-1-yl)-2-methoxyphenoxy)methyl)-1H-1,2,3-triazol-1-yl)pentyl)oxy)-2H-chromen-2-one	CHEMBL3799873	37000						37000	3.7e-05	4.4318	Inactive	Vinca
COC1=C(OCC2=CN(CCCCCOC3=CC(=O)OC4=C3C=CC=C4)N=N2)C=CC(\C=C\C(=O)\C=C\C2=CC=CS2)=C1	36Y	4-((5-(4-((2-methoxy-4-((1E,4E)-3-oxo-5-(thiophen-2-yl)penta-1,4-dien-1-yl)phenoxy)methyl)-1H-1,2,3-triazol-1-yl)pentyl)oxy)-2H-chromen-2-one	CHEMBL3798431	31000						31000	3.1e-05	4.50864	Inactive	Vinca
COC1=CC=C(\C=C\C(=O)C2=CC(OC)=C(OC)C(OC)=C2)C=C1OCC(=O)NC1=CC=CC=C1Cl	7YY	(E)-N-(2-chlorophenyl)-2-(2-methoxy-5-(3-oxo-3-(3,4,5-trimethoxyphenyl)prop-1-en-1-yl)phenoxy)acetamide	CHEMBL4070118			4530	5210			4530	4.53e-06	5.3439	Inactive	Vinca
BrC1=CC2=C(NC=C2\C=N\NC(=O)C(=O)C2=CNC3=C2C=CC=C3)C=C1	1XX	(E)-N'-((5-bromo-1H-indol-3-yl)methylene)-2-(1H-indol-3-yl)-2-oxoacetohydrazide	CHEMBL4167590	6600	3300			5600		3300	3.3e-06	5.48149	Inactive	Colchicine
COC1=CC2=C(NC=C2\C=N\NC(=O)C(=O)C2=CNC3=C2C=CC=C3)C=C1	2XX	(E)-2-(1H-indol-3-yl)-N'-((5-methoxy-1H-indol-3-yl)methylene)-2-oxoacetohydrazide	CHEMBL4163131	400	1800			1700		400	4e-07	6.39794	Active	Colchicine
COC1=CC2=C(C=C1)C(\C=N\NC(=O)C(=O)C1=CNC3=C1C=CC=C3)=CN2	3XX	(E)-2-(1H-indol-3-yl)-N'-((6-methoxy-1H-indol-3-yl)methylene)-2-oxoacetohydrazide	CHEMBL4165355	2500	6100					2500	2.5e-06	5.60206	Inactive	Colchicine
ClC1=CC=C(CN2C=C(C(=O)C(=O)N\N=C\C3=CNC4=C3C=CC=C4)C3=C2C=CC=C3)C=C1	4XX	(E)-N'-((1H-indol-3-yl)methylene)-2-(1-(4-chlorobenzyl)-1H-indol-3-yl)-2-oxoacetohydrazide	CHEMBL4177045	150	800			500		150	1.5e-07	6.82391	Active	Colchicine
COC1=CC2=C(C=C1)C(\C=N\NC(=O)C(=O)C1=CN(CC3=CC=C(Cl)C=C3)C3=C1C=CC=C3)=CN2	5XX	(E)-2-(1-(4-chlorobenzyl)-1H-indol-3-yl)-N'-((6-methoxy-1H-indol-3-yl)methylene)-2-oxoacetohydrazide	NaN	4200	3800			2900		2900	2.9e-06	5.5376	Inactive	Colchicine
O=C(CN1C=C(C(=O)C(=O)NC2=CC=CC=C2)C2=CC=CC=C12)NC1=NC=CS1	1O	2-oxo-2-(1-(2-oxo-2-(thiazol-2-ylamino)ethyl)-1H-indol-3-yl)-N-phenylacetamide	CHEMBL4126147				20900			20900	2.09e-05	4.67985	Inactive	Colchicine
COC1=CC(=CC(=C1OC)OC)C2C3C(COC3=O)C(C4=CC5=C(C=C24)OCO5)O	Podofilox	9-hydroxy-5-(3,4,5-trimethoxyphenyl)-5,8,8a,9-tetrahydrofuro[3',4':6,7]naphtho[2,3-d][1,3]dioxol-6(5aH)-one	CHEMBL3244929; CHEMBL3245431; CHEMBL1330659; CHEMBL282256; CHEMBL24706; CHEMBL283120; CHEMBL310129; CHEMBL273648; CHEMBL21260; CHEMBL61				90			90	9e-08	7.04576	Active	Colchicine
CC1=C(N=C(CCNC(=O)CN2C=C(C(=O)C(=O)NC3=CC=CC=C3)C3=C2C=CC=C3)S1)C(O)=O	2O	5-methyl-2-(2-(2-(3-(2-oxo-2-(phenylamino)acetyl)-1H-indol-1-yl)acetamido)ethyl)thiazole-4-carboxylic acid	NaN				6300			6300	6.3e-06	5.20066	Inactive	Colchicine
COC1=CC=CC2=C1N=C(NC(=O)CN1C=C(C(=O)C(=O)NC3=CC=CC=C3)C3=C1C=CC=C3)S2	3O	2-(1-(2-((4-methoxybenzo[d]thiazol-2-yl)amino)-2-oxoethyl)-1H-indol-3-yl)-2-oxo-N-phenylacetamide	NaN				2100			2100	2.1e-06	5.67778	Inactive	Colchicine
O=C(CN1C=C(C(=O)C(=O)NC2CC2)C2=C1C=CC=C2)NC1=NC(=CS1)C1=CC=CC=C1	4O	N-cyclopropyl-2-oxo-2-(1-(2-oxo-2-((4-phenylthiazol-2-yl)amino)ethyl)-1H-indol-3-yl)acetamide	CHEMBL4128913				41800			41800	4.18e-05	4.37882	Inactive	Colchicine
CC1=C(N=C(CCNC(=O)CN2C=C(C(=O)C(=O)NC3CC3)C3=C2C=CC=C3)S1)C(O)=O	5O	2-(2-(2-(3-(2-(cyclopropylamino)-2-oxoacetyl)-1H-indol-1-yl)acetamido)ethyl)-5-methylthiazole-4-carboxylic acid	NaN				20900			20900	2.09e-05	4.67985	Inactive	Colchicine
BrC1=CC2=C(C=C1)N(CC(=O)NC1=NC=CS1)C=C2C(=O)C(=O)NC1=CC=CC=C1	6O	2-(5-bromo-1-(2-oxo-2-(thiazol-2-ylamino)ethyl)-1H-indol-3-yl)-2-oxo-N-phenylacetamide	CHEMBL4127194				43700			43700	4.37e-05	4.35952	Inactive	Colchicine
COC1=C(OC)C(OC)=C2C(=C1)[C@H](O)[C@](C)(O)[C@@H](C)CC1=C2C(OC)=C2OCOC2=C1	1BBB	(5S,6R,7S)-1,2,3,13-tetramethoxy-6,7-dimethyl-5,6,7,8-tetrahydrobenzo[3',4']cycloocta[1',2':4,5]benzo[1,2-d][1,3]dioxole-5,6-diol	CHEMBL4211078; CHEMBL4207422; CHEMBL2313860				94100	81200		81200	8.12e-05	4.09044	Inactive	Colchicine
COC1=C(OC)C(OC)=C2C(=C1)C(=O)[C@](C)(O)[C@@H](C)CC1=C2C(OC)=C2OCOC2=C1	2BBB	(6R,7S)-6-hydroxy-1,2,3,13-tetramethoxy-6,7-dimethyl-7,8-dihydrobenzo[3',4']cycloocta[1',2':4,5]benzo[1,2-d][1,3]dioxol-5(6H)-one	CHEMBL4209836				94800	73100		73100	7.31e-05	4.13608	Inactive	Colchicine
COC1=C(OC)C(OC)=C2C(=C1)\C(=N/O)[C@](C)(O)[C@@H](C)CC1=C2C(OC)=C2OCOC2=C1	3BBB	(6R,7S,E)-6-hydroxy-1,2,3,13-tetramethoxy-6,7-dimethyl-7,8-dihydrobenzo[3',4']cycloocta[1',2':4,5]benzo[1,2-d][1,3]dioxol-5(6H)-one oxime	CHEMBL4204963				96400	79500		79500	7.95e-05	4.09963	Inactive	Colchicine
CCC1=C(OC)C=C2C(=C1OC)C1=C(C[C@H](C)[C@@](C)(O)\C2=N\OCC#C)C=C2OCOC2=C1OC	4BBB	(6R,7S,E)-2-ethyl-6-hydroxy-1,3,13-trimethoxy-6,7-dimethyl-7,8-dihydrobenzo[3',4']cycloocta[1',2':4,5]benzo[1,2-d][1,3]dioxol-5(6H)-one O-prop-2-yn-1-yl oxime	NaN				98100	80400		80400	8.04e-05	4.09474	Inactive	Colchicine
COC1=CC(OC)=C(OC)C=C1N1C=C(CO\N=C2/C3=CC(OC)=C(OC)C(OC)=C3C3=C(C[C@H](C)[C@@]2(C)O)C=C2OCOC2=C3OC)N=N1	5BBB	(6R,7S,E)-6-hydroxy-1,2,3,13-tetramethoxy-6,7-dimethyl-7,8-dihydrobenzo[3',4']cycloocta[1',2':4,5]benzo[1,2-d][1,3]dioxol-5(6H)-one O-((1-(2,4,5-trimethoxyphenyl)-1H-1,2,3-triazol-4-yl)methyl) oxime	CHEMBL4212105				87500	72800		72800	7.28e-05	4.13787	Inactive	Colchicine
COC1=C(OC)C(OC)=C2C(=C1)\C(=N/OCC1=CN(N=N1)C1=CC=C(C(Cl)=C1)N(=O)=O)[C@](C)(O)[C@@H](C)CC1=C2C(OC)=C2OCOC2=C1	6BBB	(6R,7S,E)-6-hydroxy-1,2,3,13-tetramethoxy-6,7-dimethyl-7,8-dihydrobenzo[3',4']cycloocta[1',2':4,5]benzo[1,2-d][1,3]dioxol-5(6H)-one O-((1-(3-chloro-4-nitrophenyl)-1H-1,2,3-triazol-4-yl)methyl) oxime	CHEMBL4211580				7900	11400		7900	7.9e-06	5.10237	Inactive	Colchicine
COC1=C(OC)C(OC)=C2C(=C1)\C(=N/OCC1=CN(N=N1)C1=CC(=CC=C1Cl)N(=O)=O)[C@](C)(O)[C@@H](C)CC1=C2C(OC)=C2OCOC2=C1	7BBB	(6R,7S,E)-6-hydroxy-1,2,3,13-tetramethoxy-6,7-dimethyl-7,8-dihydrobenzo[3',4']cycloocta[1',2':4,5]benzo[1,2-d][1,3]dioxol-5(6H)-one O-((1-(2-chloro-5-nitrophenyl)-1H-1,2,3-triazol-4-yl)methyl) oxime	CHEMBL4216554				96400	85700		85700	8.57e-05	4.06702	Inactive	Colchicine
COC1=CC(=CC(OC)=C1Cl)N1C=C(CO\N=C2/C3=CC(OC)=C(OC)C(OC)=C3C3=C(C[C@H](C)[C@@]2(C)O)C=C2OCOC2=C3OC)N=N1	8BBB	(6R,7S,E)-6-hydroxy-1,2,3,13-tetramethoxy-6,7-dimethyl-7,8-dihydrobenzo[3',4']cycloocta[1',2':4,5]benzo[1,2-d][1,3]dioxol-5(6H)-one O-((1-(4-chloro-3,5-dimethoxyphenyl)-1H-1,2,3-triazol-4-yl)methyl) oxime	CHEMBL4216030				94200	73200		73200	7.32e-05	4.13549	Inactive	Colchicine
COC1=C(OC)C(OC)=C2C(=C1)\C(=N/OCC1=CN(N=N1)C1=CC=C(C=C1)C(C)=O)[C@](C)(O)[C@@H](C)CC1=C2C(OC)=C2OCOC2=C1	9BBB	1-(4-(4-(((((6R,7S,E)-6-hydroxy-1,2,3,13-tetramethoxy-6,7-dimethyl-7,8-dihydrobenzo[3',4']cycloocta[1',2':4,5]benzo[1,2-d][1,3]dioxol-5(6H)-ylidene)amino)oxy)methyl)-1H-1,2,3-triazol-1-yl)phenyl)ethan-1-one	CHEMBL4204360				95700	70800		70800	7.08e-05	4.14997	Inactive	Colchicine
COC1=C(OC)C(OC)=C2C(=C1)\C(=N/OCC1=CN(CC(=O)NC3=CC=C(C)C=C3)N=N1)[C@](C)(O)[C@@H](C)CC1=C2C(OC)=C2OCOC2=C1	10BBB	2-(4-(((((6R,7S,E)-6-hydroxy-1,2,3,13-tetramethoxy-6,7-dimethyl-7,8-dihydrobenzo[3',4']cycloocta[1',2':4,5]benzo[1,2-d][1,3]dioxol-5(6H)-ylidene)amino)oxy)methyl)-1H-1,2,3-triazol-1-yl)-N-(p-tolyl)acetamide	CHEMBL4203812				84600	72600		72600	7.26e-05	4.13906	Inactive	Colchicine
COC1=C(OC)C(OC)=C2C(=C1)\C(=N/OCC1=CN(N=N1)C1=CC=C(Cl)C=C1)[C@](C)(O)[C@@H](C)CC1=C2C(OC)=C2OCOC2=C1	11BBB	(6R,7S,E)-6-hydroxy-1,2,3,13-tetramethoxy-6,7-dimethyl-7,8-dihydrobenzo[3',4']cycloocta[1',2':4,5]benzo[1,2-d][1,3]dioxol-5(6H)-one O-((1-(4-chlorophenyl)-1H-1,2,3-triazol-4-yl)methyl) oxime	CHEMBL4208690					82600		82600	8.26e-05	4.08302	Inactive	Colchicine
COC1=C(OC)C(OC)=C2C(=C1)\C(=N/OCC1=CN(CC(=O)NC3=C(Cl)C=C(I)C=C3)N=N1)[C@](C)(O)[C@@H](C)CC1=C2C(OC)=C2OCOC2=C1	12BBB	N-(2-chloro-4-iodophenyl)-2-(4-(((((6R,7S,E)-6-hydroxy-1,2,3,13-tetramethoxy-6,7-dimethyl-7,8-dihydrobenzo[3',4']cycloocta[1',2':4,5]benzo[1,2-d][1,3]dioxol-5(6H)-ylidene)amino)oxy)methyl)-1H-1,2,3-triazol-1-yl)acetamide	CHEMBL4206285				97500	82900		82900	8.29e-05	4.08145	Inactive	Colchicine
COC1=C(OC)C(OC)=C2C(=C1)\C(=N/OCC1=CN(N=N1)C1=CC(=CC=C1)N(=O)=O)[C@](C)(O)[C@@H](C)CC1=C2C(OC)=C2OCOC2=C1	13BBB	(6R,7S,E)-6-hydroxy-1,2,3,13-tetramethoxy-6,7-dimethyl-7,8-dihydrobenzo[3',4']cycloocta[1',2':4,5]benzo[1,2-d][1,3]dioxol-5(6H)-one O-((1-(3-nitrophenyl)-1H-1,2,3-triazol-4-yl)methyl) oxime	CHEMBL4211168				96100	83700		83700	8.37e-05	4.07727	Inactive	Colchicine
COC1=C(OC)C(OC)=C2C(=C1)\C(=N/OCC1=CN(N=N1)C1=C(C=CC=C1)C#N)[C@](C)(O)[C@@H](C)CC1=C2C(OC)=C2OCOC2=C1	14BBB	2-(4-(((((6R,7S,E)-6-hydroxy-1,2,3,13-tetramethoxy-6,7-dimethyl-7,8-dihydrobenzo[3',4']cycloocta[1',2':4,5]benzo[1,2-d][1,3]dioxol-5(6H)-ylidene)amino)oxy)methyl)-1H-1,2,3-triazol-1-yl)benzonitrile	CHEMBL4206174				94200	71100		71100	7.11e-05	4.14813	Inactive	Colchicine
COC1=C(OC)C(OC)=C2C(=C1)\C(=N/OCC1=CN(CC(=O)NC3=CC=CC=C3)N=N1)[C@](C)(O)[C@@H](C)CC1=C2C(OC)=C2OCOC2=C1	15BBB	2-(4-(((((6R,7S,E)-6-hydroxy-1,2,3,13-tetramethoxy-6,7-dimethyl-7,8-dihydrobenzo[3',4']cycloocta[1',2':4,5]benzo[1,2-d][1,3]dioxol-5(6H)-ylidene)amino)oxy)methyl)-1H-1,2,3-triazol-1-yl)-N-phenylacetamide	CHEMBL4217893				93700	79800		79800	7.98e-05	4.098	Inactive	Colchicine
COC1=C(OC)C(OC)=C2C(=C1)\C(=N/OCC1=CN(N=N1)C1=CC=C(I)C=C1)[C@](C)(O)[C@@H](C)CC1=C2C(OC)=C2OCOC2=C1	16BBB	(6R,7S,E)-6-hydroxy-1,2,3,13-tetramethoxy-6,7-dimethyl-7,8-dihydrobenzo[3',4']cycloocta[1',2':4,5]benzo[1,2-d][1,3]dioxol-5(6H)-one O-((1-(4-iodophenyl)-1H-1,2,3-triazol-4-yl)methyl) oxime	CHEMBL4210533				90800	76800		76800	7.68e-05	4.11464	Inactive	Colchicine
COC1=CC(N2C=C(CO\N=C3/C4=CC(OC)=C(OC)C(OC)=C4C4=C(C[C@H](C)[C@@]3(C)O)C=C3OCOC3=C4OC)N=N2)=C(OC)C=C1	17BBB	(6R,7S,E)-6-hydroxy-1,2,3,13-tetramethoxy-6,7-dimethyl-7,8-dihydrobenzo[3',4']cycloocta[1',2':4,5]benzo[1,2-d][1,3]dioxol-5(6H)-one O-((1-(2,5-dimethoxyphenyl)-1H-1,2,3-triazol-4-yl)methyl) oxime	CHEMBL4205667				91800	73800		73800	7.38e-05	4.13194	Inactive	Colchicine
COC1=C(OC)C(OC)=C2C(=C1)\C(=N/OCC1=CN(N=N1)C1=CC(C)=CC(C)=C1)[C@](C)(O)[C@@H](C)CC1=C2C(OC)=C2OCOC2=C1	18BBB	(6R,7S,E)-6-hydroxy-1,2,3,13-tetramethoxy-6,7-dimethyl-7,8-dihydrobenzo[3',4']cycloocta[1',2':4,5]benzo[1,2-d][1,3]dioxol-5(6H)-one O-((1-(3,5-dimethylphenyl)-1H-1,2,3-triazol-4-yl)methyl) oxime	CHEMBL4214946				91700	81400		81400	8.14e-05	4.08938	Inactive	Colchicine
COC1=C(OC)C(OC)=C2C(=C1)\C(=N/OCC1=CN(N=N1)C1=C(Cl)C(C)=CC=C1)[C@](C)(O)[C@@H](C)CC1=C2C(OC)=C2OCOC2=C1	19BBB	(6R,7S,E)-6-hydroxy-1,2,3,13-tetramethoxy-6,7-dimethyl-7,8-dihydrobenzo[3',4']cycloocta[1',2':4,5]benzo[1,2-d][1,3]dioxol-5(6H)-one O-((1-(2-chloro-3-methylphenyl)-1H-1,2,3-triazol-4-yl)methyl) oxime	CHEMBL4210036				85600	73800		73800	7.38e-05	4.13194	Inactive	Colchicine
CCC1=CC=C(C=C1)N1C=C(CO\N=C2/C3=CC(OC)=C(OC)C(OC)=C3C3=C(C[C@H](C)[C@@]2(C)O)C=C2OCOC2=C3OC)N=N1	20BBB	(6R,7S,E)-6-hydroxy-1,2,3,13-tetramethoxy-6,7-dimethyl-7,8-dihydrobenzo[3',4']cycloocta[1',2':4,5]benzo[1,2-d][1,3]dioxol-5(6H)-one O-((1-(4-ethylphenyl)-1H-1,2,3-triazol-4-yl)methyl) oxime	CHEMBL4202768				93800	79100		79100	7.91e-05	4.10182	Inactive	Colchicine
COC1=CC=CC(=C1)N1C=C(CO\N=C2/C3=CC(OC)=C(OC)C(OC)=C3C3=C(C[C@H](C)[C@@]2(C)O)C=C2OCOC2=C3OC)N=N1	21BBB	(6R,7S,E)-6-hydroxy-1,2,3,13-tetramethoxy-6,7-dimethyl-7,8-dihydrobenzo[3',4']cycloocta[1',2':4,5]benzo[1,2-d][1,3]dioxol-5(6H)-one O-((1-(3-methoxyphenyl)-1H-1,2,3-triazol-4-yl)methyl) oxime	CHEMBL4214424				96400	82100		82100	8.21e-05	4.08566	Inactive	Colchicine
COC1=C(OC)C(OC)=C2C(=C1)[C@H](OC(=O)C(\C)=C/C)[C@](C)(O)[C@@H](C)CC1=C2C(OC)=C2OCOC2=C1	22BBB	(5S,6R,7S)-6-hydroxy-1,2,3,13-tetramethoxy-6,7-dimethyl-5,6,7,8-tetrahydrobenzo[3',4']cycloocta[1',2':4,5]benzo[1,2-d][1,3]dioxol-5-yl (Z)-2-methylbut-2-enoate	CHEMBL4214972; CHEMBL2313594; CHEMBL1867703; CHEMBL253687; CHEMBL253907; CHEMBL490308; CHEMBL491342				55100	60500		55100	5.51e-05	4.25885	Inactive	Colchicine
COC1=CC=C(C=C1)C1=CN(C)N=C1C1=CC(OC)=C(OC)C(OC)=C1	1Q	4-(4-methoxyphenyl)-1-methyl-3-(3,4,5-trimethoxyphenyl)-1H-pyrazole	CHEMBL4288164					166		166	1.66e-07	6.77989	Active	Colchicine
COC1=CC=C(C=C1F)C1=CN(C)N=C1C1=CC(OC)=C(OC)C(OC)=C1	2Q	4-(3-fluoro-4-methoxyphenyl)-1-methyl-3-(3,4,5-trimethoxyphenyl)-1H-pyrazole	CHEMBL4277522			28.8	141.1	41		28.8	2.88e-08	7.54061	Active	Colchicine
CCOC1=CC=C(C=C1)C1=CN(C)N=C1C1=CC(OC)=C(OC)C(OC)=C1	3Q	4-(4-ethoxyphenyl)-1-methyl-3-(3,4,5-trimethoxyphenyl)-1H-pyrazole	CHEMBL4295060			32.8	67	31		31	3.1e-08	7.50864	Active	Colchicine
COC1=CC(=CC(OC)=C1OC)C1=NN(C)C=C1C1=CC=C(SC)C=C1	4Q	1-methyl-4-(4-(methylthio)phenyl)-3-(3,4,5-trimethoxyphenyl)-1H-pyrazole	CHEMBL4290719					307		307	3.07e-07	6.51286	Active	Colchicine
COC1=CC=C(C=C1)C1=C(N(C)N=C1)C1=CC(OC)=C(OC)C(OC)=C1	5Q	4-(4-methoxyphenyl)-1-methyl-5-(3,4,5-trimethoxyphenyl)-1H-pyrazole	CHEMBL4280446					74		74	7.4e-08	7.13077	Active	Colchicine
COC1=CC=C(C=C1F)C1=C(N(C)N=C1)C1=CC(OC)=C(OC)C(OC)=C1	6Q	4-(3-fluoro-4-methoxyphenyl)-1-methyl-5-(3,4,5-trimethoxyphenyl)-1H-pyrazole	CHEMBL4291076			111.9	187.3	57		57	5.7e-08	7.24413	Active	Colchicine
CCOC1=CC=C(C=C1)C1=C(N(C)N=C1)C1=CC(OC)=C(OC)C(OC)=C1	7Q	4-(4-ethoxyphenyl)-1-methyl-5-(3,4,5-trimethoxyphenyl)-1H-pyrazole	CHEMBL4283904			93.1	99	71		71	7.1e-08	7.14874	Active	Colchicine
COC1=CC(=CC(OC)=C1OC)C1=C(C=NN1C)C1=CC=C(SC)C=C1	8Q	1-methyl-4-(4-(methylthio)phenyl)-5-(3,4,5-trimethoxyphenyl)-1H-pyrazole	CHEMBL4294483					41		41	4.1e-08	7.38722	Active	Colchicine
COC1=C(OC)C2=C(CCC(NC(C)=O)C3=CC(=O)C(OC)=CC=C23)C(=C1OC)N(=O)=O	1AG	N-(1,2,3,10-tetramethoxy-4-nitro-9-oxo-5,6,7,9-tetrahydrobenzo[a]heptalen-7-yl)acetamide	CHEMBL1951582	38			73			38	3.8e-08	7.42022	Active	Colchicine
COC1=C(O)C2=C(C(OC)=C1OC)C1=CC=C(OC)C(=O)C=C1C(CC2)NC(C)=O	2AG	N-(4-hydroxy-1,2,3,10-tetramethoxy-9-oxo-5,6,7,9-tetrahydrobenzo[a]heptalen-7-yl)acetamide	CHEMBL1951580				225			225	2.25e-07	6.64782	Active	Colchicine
COC1=C(OC)C2=C(CCC(NC(C)=O)C3=CC(=O)C(OC)=CC=C23)C(C=O)=C1OC	3AG	N-(4-formyl-1,2,3,10-tetramethoxy-9-oxo-5,6,7,9-tetrahydrobenzo[a]heptalen-7-yl)acetamide	CHEMBL18936; CHEMBL155693	54			1007			54	5.4e-08	7.26761	Active	Colchicine
COC1=C(N)C2=C(C(OC)=C1OC)C1=CC=C(OC)C(=O)C=C1C(CC2)NC(C)=O	4AG	N-(4-amino-1,2,3,10-tetramethoxy-9-oxo-5,6,7,9-tetrahydrobenzo[a]heptalen-7-yl)acetamide	CHEMBL1951581				2185			2185	2.185e-06	5.66055	Inactive	Colchicine
COC1=C(F)C2=C(C(OC)=C1OC)C1=CC=C(OC)C(=O)C=C1C(CC2)NC(C)=O	5AG	N-(4-fluoro-1,2,3,10-tetramethoxy-9-oxo-5,6,7,9-tetrahydrobenzo[a]heptalen-7-yl)acetamide	CHEMBL1951576	11			54			11	1.1e-08	7.95861	Active	Colchicine
COC1=C(Cl)C2=C(C(OC)=C1OC)C1=CC=C(OC)C(=O)C=C1C(CC2)NC(C)=O	6AG	N-(4-chloro-1,2,3,10-tetramethoxy-9-oxo-5,6,7,9-tetrahydrobenzo[a]heptalen-7-yl)acetamide	CHEMBL1951577	9			12			9	9e-09	8.04576	Active	Colchicine
COC1=C(Br)C2=C(C(OC)=C1OC)C1=CC=C(OC)C(=O)C=C1C(CC2)NC(C)=O	7AG	N-(4-bromo-1,2,3,10-tetramethoxy-9-oxo-5,6,7,9-tetrahydrobenzo[a]heptalen-7-yl)acetamide	CHEMBL1951578	7			14			7	7e-09	8.1549	Active	Colchicine
COC1=C(I)C2=C(C(OC)=C1OC)C1=CC=C(OC)C(=O)C=C1C(CC2)NC(C)=O	8AG	N-(4-iodo-1,2,3,10-tetramethoxy-9-oxo-5,6,7,9-tetrahydrobenzo[a]heptalen-7-yl)acetamide	CHEMBL1951579	7			32			7	7e-09	8.1549	Active	Colchicine
COC1=CC2=C(C(OC)=C1OC)C1=CC=C(OC)C(=O)C=C1C(CC2)NCC(C)=O	9BG	1,2,3,10-tetramethoxy-7-((2-oxopropyl)amino)-6,7-dihydrobenzo[a]heptalen-9(5H)-one	CHEMBL208189						7.6	7.6	7.6e-09	8.11919	Active	Colchicine
COC1=CC2=C(C(OC)=C1OC)C1=CC=C(OC)C(=O)C=C1C(CC2)NC(C)=S	10BG	N-(1,2,3,10-tetramethoxy-9-oxo-5,6,7,9-tetrahydrobenzo[a]heptalen-7-yl)ethanethioamide	NaN						97.5	97.5	9.75e-08	7.011	Active	Colchicine
COC1=CC2=C(C(OC)=C1OC)C1=CC=C(OC)C(=O)C=C1C(CC2)NS(=O)(=O)C1=CC=CC=C1	11BG	N-(1,2,3,10-tetramethoxy-9-oxo-5,6,7,9-tetrahydrobenzo[a]heptalen-7-yl)benzenesulfonamide	NaN						19.8	19.8	1.98e-08	7.70333	Active	Colchicine
COC1=CC2=C(C(OC)=C1OC)C1=CC=C(OC)C(=O)C=C1C(CC2)NS(=O)(=O)C1=CC=C(C=C1)N(=O)=O	12BG	4-nitro-N-(1,2,3,10-tetramethoxy-9-oxo-5,6,7,9-tetrahydrobenzo[a]heptalen-7-yl)benzenesulfonamide	NaN						50	50	5e-08	7.30103	Active	Colchicine
CCNC1CCC2=C(C(OC)=C(OC)C(OC)=C2)C2=CC=C(OC)C(=O)C=C12	13BG	7-(ethylamino)-1,2,3,10-tetramethoxy-6,7-dihydrobenzo[a]heptalen-9(5H)-one	CHEMBL425414						17.6	17.6	1.76e-08	7.75449	Active	Colchicine
COC1=CC2=C(C(OC)=C1OC)C1=CC=C(OC)C(=O)C=C1C(CC2)NC1=C(C=C(C=C1)N(=O)=O)N(=O)=O	14BG	7-((2,4-dinitrophenyl)amino)-1,2,3,10-tetramethoxy-6,7-dihydrobenzo[a]heptalen-9(5H)-one	CHEMBL206877						9	9	9e-09	8.04576	Active	Colchicine
COC1=CC2=C(C(OC)=C1OC)C1=C(C=C(OC)C(=O)C=C1)C(CC2)NCC(C)=O	15BG	1,2,3,9-tetramethoxy-7-((2-oxopropyl)amino)-6,7-dihydrobenzo[a]heptalen-10(5H)-one	CHEMBL208046						93	93	9.3e-08	7.03152	Active	Colchicine
COC1=CC2=C(C(OC)=C1OC)C1=C(C=C(OC)C(=O)C=C1)C(CC2)NC(C)=S	16BG	N-(1,2,3,9-tetramethoxy-10-oxo-5,6,7,10-tetrahydrobenzo[a]heptalen-7-yl)ethanethioamide	NaN						1752	1752	1.752e-06	5.75647	Inactive	Colchicine
COC1=CC2=C(C(OC)=C1OC)C1=C(C=C(OC)C(=O)C=C1)C(CC2)NS(=O)(=O)C1=C(C=CC=C1)N(=O)=O	17BG	2-nitro-N-(1,2,3,9-tetramethoxy-10-oxo-5,6,7,10-tetrahydrobenzo[a]heptalen-7-yl)benzenesulfonamide	CHEMBL377133						905	905	9.05e-07	6.04335	Active	Colchicine
COC1=CC2=C(C(OC)=C1OC)C1=C(C=C(OC)C(=O)C=C1)C(CC2)NS(=O)(=O)C1=C(C=C(C=C1)N(=O)=O)N(=O)=O	18BG	2,4-dinitro-N-(1,2,3,9-tetramethoxy-10-oxo-5,6,7,10-tetrahydrobenzo[a]heptalen-7-yl)benzenesulfonamide	CHEMBL377460						10250	10250	1.025e-05	4.98928	Inactive	Colchicine
CCNC1CCC2=C(C(OC)=C(OC)C(OC)=C2)C2=C1C=C(OC)C(=O)C=C2	19BG	7-(ethylamino)-1,2,3,9-tetramethoxy-6,7-dihydrobenzo[a]heptalen-10(5H)-one	CHEMBL382701						1722	1722	1.722e-06	5.76397	Inactive	Colchicine
COC1=CC2=C(C(OC)=C1OC)C1=C(C=C(OC)C(=O)C=C1)C(CC2)NC1=C(C=C(C=C1)N(=O)=O)N(=O)=O	20BG	7-((2,4-dinitrophenyl)amino)-1,2,3,9-tetramethoxy-6,7-dihydrobenzo[a]heptalen-10(5H)-one	CHEMBL382254						5700	5700	5.7e-06	5.24413	Inactive	Colchicine
CNC1=CC=C2C3=C(CCC(NC(=O)CCC(=O)CON(=O)=O)C2=CC1=O)C=C(OC)C(OC)=C3OC	21CG	2,5-dioxo-5-((1,2,3-trimethoxy-10-(methylamino)-9-oxo-5,6,7,9-tetrahydrobenzo[a]heptalen-7-yl)amino)pentyl nitrate	NaN		103		106			103	1.03e-07	6.98716	Active	Colchicine
CNC1=CC=C2C3=C(CCC(NC(=O)CCC(=O)CCCON(=O)=O)C2=CC1=O)C=C(OC)C(OC)=C3OC	22CG	4,7-dioxo-7-((1,2,3-trimethoxy-10-(methylamino)-9-oxo-5,6,7,9-tetrahydrobenzo[a]heptalen-7-yl)amino)heptyl nitrate	NaN		8		12			8	8e-09	8.09691	Active	Colchicine
COC1=CC2=C(C(OC)=C1OC)C1=CC=C(SC)C(=O)C=C1C(CC2)NC(C)=O	23DG	N-(1,2,3-trimethoxy-10-(methylthio)-9-oxo-5,6,7,9-tetrahydrobenzo[a]heptalen-7-yl)acetamide	CHEMBL273938; CHEMBL18981; CHEMBL262394		55.5			81.2		55.5	5.55e-08	7.25571	Active	Colchicine
CCSC1=CC=C2C3=C(CCC(NC(C)=O)C2=CC1=O)C=C(OC)C(OC)=C3OC	24DG	N-(10-(ethylthio)-1,2,3-trimethoxy-9-oxo-5,6,7,9-tetrahydrobenzo[a]heptalen-7-yl)acetamide	CHEMBL4285951		56.1			148.3		56.1	5.61e-08	7.25104	Active	Colchicine
CCCSC1=CC=C2C3=C(CCC(NC(C)=O)C2=CC1=O)C=C(OC)C(OC)=C3OC	25DG	N-(1,2,3-trimethoxy-9-oxo-10-(propylthio)-5,6,7,9-tetrahydrobenzo[a]heptalen-7-yl)acetamide	CHEMBL4278690		764.4			704.2		704.2	7.04e-07	6.1523	Active	Colchicine
COC1=CC2=C(C(OC)=C1OC)C1=CC=C(SCC(C)C)C(=O)C=C1C(CC2)NC(C)=O	26DG	N-(10-(isobutylthio)-1,2,3-trimethoxy-9-oxo-5,6,7,9-tetrahydrobenzo[a]heptalen-7-yl)acetamide	NaN		564.7			1103.8		564.7	5.65e-07	6.24818	Active	Colchicine
CCCCSC1=CC=C2C3=C(CCC(NC(C)=O)C2=CC1=O)C=C(OC)C(OC)=C3OC	27DG	N-(10-(butylthio)-1,2,3-trimethoxy-9-oxo-5,6,7,9-tetrahydrobenzo[a]heptalen-7-yl)acetamide	CHEMBL4288156		873.6			1773.3		873.6	8.74e-07	6.05869	Active	Colchicine
COC1CC2C3C(C(ON2C2=CC=CC=N2)C1=O)C(CCC1=C3C(OC)=C(OC)C(OC)=C1)NC(C)=O	28EG	N-(1,2,3,10-tetramethoxy-9-oxo-13-(pyridin-2-yl)-5,6,7,7a,8,9,10,11,12,12a-decahydro-8,12-(epoxyimino)benzo[a]heptalen-7-yl)acetamide	NaN		17					17	1.7e-08	7.76955	Active	Colchicine
COC1CC2C3C(C(ON2C2=CC(C)=CC=N2)C1=O)C(CCC1=C3C(OC)=C(OC)C(OC)=C1)NC(C)=O	29EG	N-(1,2,3,10-tetramethoxy-13-(4-methylpyridin-2-yl)-9-oxo-5,6,7,7a,8,9,10,11,12,12a-decahydro-8,12-(epoxyimino)benzo[a]heptalen-7-yl)acetamide	NaN		10					10	1e-08	8	Active	Colchicine
CCC1=NC(=CC=C1)N1OC2C3C(C1CC(OC)C2=O)C1=C(CCC3NC(C)=O)C=C(OC)C(OC)=C1OC	30EG	N-(13-(6-ethylpyridin-2-yl)-1,2,3,10-tetramethoxy-9-oxo-5,6,7,7a,8,9,10,11,12,12a-decahydro-8,12-(epoxyimino)benzo[a]heptalen-7-yl)acetamide	NaN		22					22	2.2e-08	7.65758	Active	Colchicine
COC1CC2C3C(C(ON2C2=CC=C(F)C=N2)C1=O)C(CCC1=C3C(OC)=C(OC)C(OC)=C1)NC(C)=O	31EG	N-(13-(5-fluoropyridin-2-yl)-1,2,3,10-tetramethoxy-9-oxo-5,6,7,7a,8,9,10,11,12,12a-decahydro-8,12-(epoxyimino)benzo[a]heptalen-7-yl)acetamide	NaN		15					15	1.5e-08	7.82391	Active	Colchicine
COC1CC2C3C(C(ON2C2=CC=C(C=N2)N(=O)=O)C1=O)C(CCC1=C3C(OC)=C(OC)C(OC)=C1)NC(C)=O	32EG	N-(1,2,3,10-tetramethoxy-13-(5-nitropyridin-2-yl)-9-oxo-5,6,7,7a,8,9,10,11,12,12a-decahydro-8,12-(epoxyimino)benzo[a]heptalen-7-yl)acetamide	NaN		230					230	2.3e-07	6.63827	Active	Colchicine
COC1CC2C3C(C(ON2C2=CC(N=O)=NO2)C1=O)C(CCC1=C3C(OC)=C(OC)C(OC)=C1)NC(C)=O	33EG	N-(1,2,3,10-tetramethoxy-13-(3-nitrosoisoxazol-5-yl)-9-oxo-5,6,7,7a,8,9,10,11,12,12a-decahydro-8,12-(epoxyimino)benzo[a]heptalen-7-yl)acetamide	NaN		190					190	1.9e-07	6.72125	Active	Colchicine
COC1=CC(=CC(OC)=C1OC)C(=O)C1=NN(N=C1N1CCCCC1)C1=CC=CC=C1	1MM	(2-phenyl-5-(piperidin-1-yl)-2H-1,2,3-triazol-4-yl)(3,4,5-trimethoxyphenyl)methanone	NaN			3620	6450			3620	3.62e-06	5.44129	Inactive	Colchicine
COC1=CC(=CC(OC)=C1OC)C(=O)C1=NN(N=C1N1CCN(C)CC1)C1=CC=CC=C1	2MM	(5-(4-methylpiperazin-1-yl)-2-phenyl-2H-1,2,3-triazol-4-yl)(3,4,5-trimethoxyphenyl)methanone	NaN			135	622			135	1.35e-07	6.86967	Active	Colchicine
COC1=CC(=CC(OC)=C1OC)C(=O)C1=NN(N=C1N1CCN(CC1)C(C)C)C1=CC=CC=C1	3MM	(5-(4-isopropylpiperazin-1-yl)-2-phenyl-2H-1,2,3-triazol-4-yl)(3,4,5-trimethoxyphenyl)methanone	NaN			6420	7300			6420	6.42e-06	5.19246	Inactive	Colchicine
COC1=CC(=CC(OC)=C1OC)C(=O)C1=NN(N=C1N1CCOCC1)C1=CC=CC=C1	4MM	(5-morpholino-2-phenyl-2H-1,2,3-triazol-4-yl)(3,4,5-trimethoxyphenyl)methanone	NaN			891	488			488	4.88e-07	6.31158	Active	Colchicine
COC1=CC(=CC(OC)=C1OC)C(=O)C1=NN(N=C1N1CCNCC1)C1=CC=CC=C1	5MM	(2-phenyl-5-(piperazin-1-yl)-2H-1,2,3-triazol-4-yl)(3,4,5-trimethoxyphenyl)methanone	NaN			342	4310			342	3.42e-07	6.46597	Active	Colchicine
COC1=CC(=CC(OC)=C1OC)C(=O)C1=NN(N=C1N1CCN(CC1)C(C)=O)C1=CC=CC=C1	6MM	1-(4-(2-phenyl-5-(3,4,5-trimethoxybenzoyl)-2H-1,2,3-triazol-4-yl)piperazin-1-yl)ethan-1-one	NaN			221	133			133	1.33e-07	6.87615	Active	Colchicine
COC1=CC(=CC(OC)=C1OC)C(=O)C1=NN(N=C1N1CCN(CC1)C(C)=O)C1=CC=CC=C1C	7MM	1-(4-(2-(o-tolyl)-5-(3,4,5-trimethoxybenzoyl)-2H-1,2,3-triazol-4-yl)piperazin-1-yl)ethan-1-one	NaN			2690	8350			2690	2.69e-06	5.57025	Inactive	Colchicine
COC1=CC(=CC(OC)=C1OC)C(=O)C1=NN(N=C1N1CCN(CC1)C(C)=O)C1=CC=C(C)C=C1	8MM	1-(4-(2-(p-tolyl)-5-(3,4,5-trimethoxybenzoyl)-2H-1,2,3-triazol-4-yl)piperazin-1-yl)ethan-1-one	NaN			298	764			298	2.98e-07	6.52578	Active	Colchicine
COC1=CC(=CC(OC)=C1OC)C(=O)C1=NN(N=C1N1CCN(CC1)C(C)=O)C1=CC=C(C)C(C)=C1	9MM	1-(4-(2-(3,4-dimethylphenyl)-5-(3,4,5-trimethoxybenzoyl)-2H-1,2,3-triazol-4-yl)piperazin-1-yl)ethan-1-one	NaN			3920	2610			2610	2.61e-06	5.58336	Inactive	Colchicine
COC1=CC(=CC(OC)=C1OC)C(=O)C1=NN(N=C1N1CCN(CC1)C(C)=O)C1=CC=CC=C1F	10MM	1-(4-(2-(2-fluorophenyl)-5-(3,4,5-trimethoxybenzoyl)-2H-1,2,3-triazol-4-yl)piperazin-1-yl)ethan-1-one	NaN			513	4650			513	5.13e-07	6.28988	Active	Colchicine
COC1=CC(=CC(OC)=C1OC)C(=O)C1=NN(N=C1N1CCN(CC1)C(C)=O)C1=CC=CC(F)=C1	11MM	1-(4-(2-(3-fluorophenyl)-5-(3,4,5-trimethoxybenzoyl)-2H-1,2,3-triazol-4-yl)piperazin-1-yl)ethan-1-one	NaN			6200				6200	6.2e-06	5.20761	Inactive	Colchicine
COC1=CC(=CC(OC)=C1OC)C(=O)C1=NN(N=C1N1CCN(CC1)C(C)=O)C1=CC=C(F)C=C1	12MM	1-(4-(2-(4-fluorophenyl)-5-(3,4,5-trimethoxybenzoyl)-2H-1,2,3-triazol-4-yl)piperazin-1-yl)ethan-1-one	NaN			3480				3480	3.48e-06	5.45842	Inactive	Colchicine
COC1=CC(=CC(OC)=C1OC)C(=O)C1=NN(N=C1N1CCN(CC1)C(C)=O)C1=CC=C(Cl)C=C1	13MM	1-(4-(2-(4-chlorophenyl)-5-(3,4,5-trimethoxybenzoyl)-2H-1,2,3-triazol-4-yl)piperazin-1-yl)ethan-1-one	NaN			1082	628			628	6.28e-07	6.20204	Active	Colchicine
COC1=CC(=CC(OC)=C1OC)C(=O)C1=NN(N=C1N1CCN(CC1)C(C)=O)C1=CC=C(Br)C=C1	14MM	1-(4-(2-(4-bromophenyl)-5-(3,4,5-trimethoxybenzoyl)-2H-1,2,3-triazol-4-yl)piperazin-1-yl)ethan-1-one	NaN				9060			9060	9.06e-06	5.04287	Inactive	Colchicine
COC1=CC=C(C=C1)N1N=C(N2CCN(CC2)C(C)=O)C(=N1)C(=O)C1=CC(OC)=C(OC)C(OC)=C1	15MM	1-(4-(2-(4-methoxyphenyl)-5-(3,4,5-trimethoxybenzoyl)-2H-1,2,3-triazol-4-yl)piperazin-1-yl)ethan-1-one	NaN			82	1100			82	8.2e-08	7.08619	Active	Colchicine
COC1=CC(=CC(OC)=C1OC)C(=O)C1=NN(N=C1N1CCN(CC1)C(C)=O)C1=CC=C(C=C1)N(=O)=O	16MM	1-(4-(2-(4-nitrophenyl)-5-(3,4,5-trimethoxybenzoyl)-2H-1,2,3-triazol-4-yl)piperazin-1-yl)ethan-1-one	NaN			208	684			208	2.08e-07	6.68194	Active	Colchicine
COC1=CC=C(C=C1N)N1N=C(N2CCN(CC2)C(C)=O)C(=N1)C(=O)C1=CC(OC)=C(OC)C(OC)=C1	17MM	1-(4-(2-(3-amino-4-methoxyphenyl)-5-(3,4,5-trimethoxybenzoyl)-2H-1,2,3-triazol-4-yl)piperazin-1-yl)ethan-1-one	NaN			212	648			212	2.12e-07	6.67366	Active	Colchicine
COC1=CC(=CC(OC)=C1OC)C(=O)C1=NN(N=C1)C1=CC=CC=C1	18MM	(2-phenyl-2H-1,2,3-triazol-4-yl)(3,4,5-trimethoxyphenyl)methanone	NaN			1360	7100			1360	1.36e-06	5.86646	Inactive	Colchicine
COC1=CC(=CC(OC)=C1OC)C(=O)C1=CSC(=N1)C1=CC=CC=C1	19MM	(2-phenylthiazol-4-yl)(3,4,5-trimethoxyphenyl)methanone	CHEMBL459773			11400	34		21	21	2.1e-08	7.67778	Active	Colchicine
CC(C)=CCC(OC(=O)C1=CC2=C(O1)C=CC=C2)C1=CC(=O)C2=C(C(O)=CC=C2O)C1=O	1QQ	1-(5,8-dihydroxy-1,4-dioxo-1,4-dihydronaphthalen-2-yl)-4-methylpent-3-en-1-yl benzofuran-2-carboxylate	NaN	10270			24910	6000		6000	6e-06	5.22185	Inactive	Colchicine
CC(C)=CCC(OC(=O)C1=CC2=C(O1)C=CC(C)=C2)C1=CC(=O)C2=C(C(O)=CC=C2O)C1=O	2QQ	1-(5,8-dihydroxy-1,4-dioxo-1,4-dihydronaphthalen-2-yl)-4-methylpent-3-en-1-yl 5-methylbenzofuran-2-carboxylate	NaN	2280			19050	1910		1910	1.91e-06	5.71897	Inactive	Colchicine
COC1=CC2=C(C=C(O2)C(=O)OC(CC=C(C)C)C2=CC(=O)C3=C(C(O)=CC=C3O)C2=O)C=C1	3QQ	1-(5,8-dihydroxy-1,4-dioxo-1,4-dihydronaphthalen-2-yl)-4-methylpent-3-en-1-yl 6-methoxybenzofuran-2-carboxylate	NaN	580			570	810		570	5.7e-07	6.24413	Active	Colchicine
CC(C)=CCC(OC(=O)C1=CC2=C(O1)C=CC=C2Br)C1=CC(=O)C2=C(C(O)=CC=C2O)C1=O	4QQ	1-(5,8-dihydroxy-1,4-dioxo-1,4-dihydronaphthalen-2-yl)-4-methylpent-3-en-1-yl 4-bromobenzofuran-2-carboxylate	NaN	10680			18530	8220		8220	8.22e-06	5.08513	Inactive	Colchicine
CC(C)=CCC(OC(=O)C1=CC2=C(O1)C(Cl)=CC=C2)C1=CC(=O)C2=C(C(O)=CC=C2O)C1=O	5QQ	1-(5,8-dihydroxy-1,4-dioxo-1,4-dihydronaphthalen-2-yl)-4-methylpent-3-en-1-yl 7-chlorobenzofuran-2-carboxylate	NaN	3860			47200	3590		3590	3.59e-06	5.44491	Inactive	Colchicine
CC(C)=CCC(OC(=O)C1=CC2=C(O1)C(Br)=CC=C2)C1=CC(=O)C2=C(C(O)=CC=C2O)C1=O	6QQ	1-(5,8-dihydroxy-1,4-dioxo-1,4-dihydronaphthalen-2-yl)-4-methylpent-3-en-1-yl 7-bromobenzofuran-2-carboxylate	NaN	2210			27330	2630		2210	2.21e-06	5.65561	Inactive	Colchicine
CC(C)=CCC(OC(=O)C1=CC2=C(O1)C=CC=C2F)C1=CC(=O)C2=C(C(O)=CC=C2O)C1=O	7QQ	1-(5,8-dihydroxy-1,4-dioxo-1,4-dihydronaphthalen-2-yl)-4-methylpent-3-en-1-yl 4-fluorobenzofuran-2-carboxylate	NaN	20360			42430	10420		10420	1.042e-05	4.98213	Inactive	Colchicine
CC(C)=CCC(OC(=O)C1=CC2=C(O1)C=C(Cl)C=C2Cl)C1=CC(=O)C2=C(C(O)=CC=C2O)C1=O	8QQ	1-(5,8-dihydroxy-1,4-dioxo-1,4-dihydronaphthalen-2-yl)-4-methylpent-3-en-1-yl 4,6-dichlorobenzofuran-2-carboxylate	NaN	9160			30770	4090		4090	4.09e-06	5.38828	Inactive	Colchicine
CC(C)=CCC(OC(=O)C1=CC2=C(O1)C=C(C=C2)C(C)(C)C)C1=CC(=O)C2=C(C(O)=CC=C2O)C1=O	9QQ	1-(5,8-dihydroxy-1,4-dioxo-1,4-dihydronaphthalen-2-yl)-4-methylpent-3-en-1-yl 6-(tert-butyl)benzofuran-2-carboxylate	NaN	1210			48810	1510		1210	1.21e-06	5.91721	Inactive	Colchicine
CC(C)=CCC(OC(=O)C1=C(F)C2=C(O1)C=CC=C2)C1=CC(=O)C2=C(C(O)=CC=C2O)C1=O	10QQ	1-(5,8-dihydroxy-1,4-dioxo-1,4-dihydronaphthalen-2-yl)-4-methylpent-3-en-1-yl 3-fluorobenzofuran-2-carboxylate	NaN	9300			28190	10740		9300	9.3e-06	5.03152	Inactive	Colchicine
CC(C)=CCC(OC(=O)C1=CC2=C(O1)C=CC=C2Cl)C1=CC(=O)C2=C(C(O)=CC=C2O)C1=O	11QQ	1-(5,8-dihydroxy-1,4-dioxo-1,4-dihydronaphthalen-2-yl)-4-methylpent-3-en-1-yl 4-chlorobenzofuran-2-carboxylate	NaN	11610			23270	4880		4880	4.88e-06	5.31158	Inactive	Colchicine
CC(C)=CCC(OC(=O)C1=CC2=C(O1)C=C(Br)C=C2Cl)C1=CC(=O)C2=C(C(O)=CC=C2O)C1=O	12QQ	1-(5,8-dihydroxy-1,4-dioxo-1,4-dihydronaphthalen-2-yl)-4-methylpent-3-en-1-yl 6-bromo-4-chlorobenzofuran-2-carboxylate	NaN	11990			21550	15250		11990	1.199e-05	4.92118	Inactive	Colchicine
CC(C)=CCC(OC(=O)C1=CC2=C(O1)C=CC(Br)=C2)C1=CC(=O)C2=C(C(O)=CC=C2O)C1=O	13QQ	1-(5,8-dihydroxy-1,4-dioxo-1,4-dihydronaphthalen-2-yl)-4-methylpent-3-en-1-yl 5-bromobenzofuran-2-carboxylate	NaN	3570			16990	2010		2010	2.01e-06	5.6968	Inactive	Colchicine
CCOC1=CC2=C(C=C(O2)C(=O)OC(CC=C(C)C)C2=CC(=O)C3=C(C(O)=CC=C3O)C2=O)C=C1	14QQ	1-(5,8-dihydroxy-1,4-dioxo-1,4-dihydronaphthalen-2-yl)-4-methylpent-3-en-1-yl 6-ethoxybenzofuran-2-carboxylate	NaN	1270			9110	1330		1270	1.27e-06	5.8962	Inactive	Colchicine
COC1=CC=CC2=C1C=C(O2)C(=O)OC(CC=C(C)C)C1=CC(=O)C2=C(C(O)=CC=C2O)C1=O	15QQ	1-(5,8-dihydroxy-1,4-dioxo-1,4-dihydronaphthalen-2-yl)-4-methylpent-3-en-1-yl 4-methoxybenzofuran-2-carboxylate	NaN	11280			19130	6210		6210	6.21e-06	5.20691	Inactive	Colchicine
COCC1C(N(C1=O)C1=CC(OC)=C(OC)C(OC)=C1)C1=CC=C(OC)C(O)=C1	1TT	4-(3-hydroxy-4-methoxyphenyl)-3-(methoxymethyl)-1-(3,4,5-trimethoxyphenyl)azetidin-2-one	NaN			9		8		8	8e-09	8.09691	Active	Colchicine
COC1=CC=C(C=C1O)C1C(COC(F)F)C(=O)N1C1=CC(OC)=C(OC)C(OC)=C1	2TT	3-((difluoromethoxy)methyl)-4-(3-hydroxy-4-methoxyphenyl)-1-(3,4,5-trimethoxyphenyl)azetidin-2-one	NaN			58		22		22	2.2e-08	7.65758	Active	Colchicine
COC1=CC=C(C=C1O)C1C(COC2=CC=CC=C2)C(=O)N1C1=CC(OC)=C(OC)C(OC)=C1	3TT	4-(3-hydroxy-4-methoxyphenyl)-3-(phenoxymethyl)-1-(3,4,5-trimethoxyphenyl)azetidin-2-one	NaN			36		19		19	1.9e-08	7.72125	Active	Colchicine
COC1=CC=C(C=C1O)C1C(COC2=CC=C(F)C=C2)C(=O)N1C1=CC(OC)=C(OC)C(OC)=C1	4TT	3-((4-fluorophenoxy)methyl)-4-(3-hydroxy-4-methoxyphenyl)-1-(3,4,5-trimethoxyphenyl)azetidin-2-one	NaN			250		80		80	8e-08	7.09691	Active	Colchicine
COC1=CC=C(C=C1O)C1C(COC2=CC=C(C=C2)C(F)(F)F)C(=O)N1C1=CC(OC)=C(OC)C(OC)=C1	5TT	4-(3-hydroxy-4-methoxyphenyl)-3-((4-(trifluoromethyl)phenoxy)methyl)-1-(3,4,5-trimethoxyphenyl)azetidin-2-one	NaN			239		279		239	2.39e-07	6.6216	Active	Colchicine
COC1=CC(=CC(OC)=C1OC)N1C(C(CN2C(=O)C3=C(C=CC=C3)C2=O)C1=O)C1=CC(O)=C(OC)C=C1	6TT	2-((2-(3-hydroxy-4-methoxyphenyl)-4-oxo-1-(3,4,5-trimethoxyphenyl)azetidin-3-yl)methyl)isoindoline-1,3-dione	NaN			489		694		489	4.89e-07	6.31069	Active	Colchicine
COC1=CC(=CC(OC)=C1OC)N1C(C(CN)C1=O)C1=CC(O)=C(OC)C=C1	7TT	3-(aminomethyl)-4-(3-hydroxy-4-methoxyphenyl)-1-(3,4,5-trimethoxyphenyl)azetidin-2-one	NaN			23		25		23	2.3e-08	7.63827	Active	Colchicine
COC1=CC(=CC(OC)=C1OC)N1C(C(CNC(C)=O)C1=O)C1=CC(O)=C(OC)C=C1	8TT	N-((2-(3-hydroxy-4-methoxyphenyl)-4-oxo-1-(3,4,5-trimethoxyphenyl)azetidin-3-yl)methyl)acetamide	NaN			75		67		67	6.7e-08	7.17393	Active	Colchicine
CCC(=O)NCC1C(N(C1=O)C1=CC(OC)=C(OC)C(OC)=C1)C1=CC(O)=C(OC)C=C1	9TT	N-((2-(3-hydroxy-4-methoxyphenyl)-4-oxo-1-(3,4,5-trimethoxyphenyl)azetidin-3-yl)methyl)propionamide	NaN			47		44		44	4.4e-08	7.35655	Active	Colchicine
CCCC(=O)NCC1C(N(C1=O)C1=CC(OC)=C(OC)C(OC)=C1)C1=CC(O)=C(OC)C=C1	10TT	N-((2-(3-hydroxy-4-methoxyphenyl)-4-oxo-1-(3,4,5-trimethoxyphenyl)azetidin-3-yl)methyl)butyramide	NaN			34		71		34	3.4e-08	7.46852	Active	Colchicine
COC1=CC(=CC(OC)=C1OC)N1C(C(CNC(=O)C(C)(C)C)C1=O)C1=CC(O)=C(OC)C=C1	11TT	N-((2-(3-hydroxy-4-methoxyphenyl)-4-oxo-1-(3,4,5-trimethoxyphenyl)azetidin-3-yl)methyl)pivalamide	NaN			157		188		157	1.57e-07	6.8041	Active	Colchicine
COC1=CC(=CC(OC)=C1OC)N1C(C(CNC2CC2)C1=O)C1=CC(O)=C(OC)C=C1	12TT	3-((cyclopropylamino)methyl)-4-(3-hydroxy-4-methoxyphenyl)-1-(3,4,5-trimethoxyphenyl)azetidin-2-one	NaN			67		52		52	5.2e-08	7.284	Active	Colchicine
COC1=CC(=CC(OC)=C1OC)N1C(C(CNS(C)(=O)=O)C1=O)C1=CC(O)=C(OC)C=C1	13TT	N-((2-(3-hydroxy-4-methoxyphenyl)-4-oxo-1-(3,4,5-trimethoxyphenyl)azetidin-3-yl)methyl)methanesulfonamide	NaN			50		81		50	5e-08	7.30103	Active	Colchicine
COC1=CC(=CC(OC)=C1OC)N1C(C(CNC(=O)C2=CC=CC=C2)C1=O)C1=CC(O)=C(OC)C=C1	14TT	N-((2-(3-hydroxy-4-methoxyphenyl)-4-oxo-1-(3,4,5-trimethoxyphenyl)azetidin-3-yl)methyl)benzamide	NaN			26		39		26	2.6e-08	7.58503	Active	Colchicine
COC1=CC(=CC(OC)=C1OC)N1C(C(CNC(=O)C2=CC=C(F)C=C2)C1=O)C1=CC(O)=C(OC)C=C1	15TT	4-fluoro-N-((2-(3-hydroxy-4-methoxyphenyl)-4-oxo-1-(3,4,5-trimethoxyphenyl)azetidin-3-yl)methyl)benzamide	NaN			106		289		106	1.06e-07	6.97469	Active	Colchicine
COC1=CC(=CC(OC)=C1OC)N1C(C(CNC(=O)C2=CC=C(C=C2)N(=O)=O)C1=O)C1=CC(O)=C(OC)C=C1	16TT	N-((2-(3-hydroxy-4-methoxyphenyl)-4-oxo-1-(3,4,5-trimethoxyphenyl)azetidin-3-yl)methyl)-4-nitrobenzamide	NaN			52		50		50	5e-08	7.30103	Active	Colchicine
COC1=CC(=CC(OC)=C1OC)N1C(C(CNC(=O)CCC(O)=O)C1=O)C1=CC(O)=C(OC)C=C1	17TT	4-(((2-(3-hydroxy-4-methoxyphenyl)-4-oxo-1-(3,4,5-trimethoxyphenyl)azetidin-3-yl)methyl)amino)-4-oxobutanoic acid	NaN			232		376		232	2.32e-07	6.63451	Active	Colchicine
COC1=CC(=CC(OC)=C1OC)N1C(C(CNC(=O)CCCC(O)=O)C1=O)C1=CC(O)=C(OC)C=C1	18TT	5-(((2-(3-hydroxy-4-methoxyphenyl)-4-oxo-1-(3,4,5-trimethoxyphenyl)azetidin-3-yl)methyl)amino)-5-oxopentanoic acid	NaN			141		293		141	1.41e-07	6.85078	Active	Colchicine
COC1=CC(OC)=C(NCC2C(N(C2=O)C2=CC(OC)=C(OC)C(OC)=C2)C2=CC(O)=C(OC)C=C2)C=C1	19TT	3-(((2,4-dimethoxyphenyl)amino)methyl)-4-(3-hydroxy-4-methoxyphenyl)-1-(3,4,5-trimethoxyphenyl)azetidin-2-one	NaN			44		66		44	4.4e-08	7.35655	Active	Colchicine
COC1=CC(=CC(OC)=C1OC)N1C(C(CF)C1=O)C1=CC(O)=C(OC)C=C1	20TT	3-(fluoromethyl)-4-(3-hydroxy-4-methoxyphenyl)-1-(3,4,5-trimethoxyphenyl)azetidin-2-one	NaN			3		1		1	1e-09	9	Active	Colchicine
COC1=CC(=CC(OC)=C1OC)N1C(C(CCl)C1=O)C1=CC(O)=C(OC)C=C1	21TT	3-(chloromethyl)-4-(3-hydroxy-4-methoxyphenyl)-1-(3,4,5-trimethoxyphenyl)azetidin-2-one	NaN			12		12		12	1.2e-08	7.92082	Active	Colchicine
COC1=CC(=CC(OC)=C1OC)N1C(C(CBr)C1=O)C1=CC(O)=C(OC)C=C1	22TT	3-(bromomethyl)-4-(3-hydroxy-4-methoxyphenyl)-1-(3,4,5-trimethoxyphenyl)azetidin-2-one	NaN			13		6		6	6e-09	8.22185	Active	Colchicine
COC1=CC(=CC(OC)=C1OC)N1C(C(CI)C1=O)C1=CC(O)=C(OC)C=C1	23TT	4-(3-hydroxy-4-methoxyphenyl)-3-(iodomethyl)-1-(3,4,5-trimethoxyphenyl)azetidin-2-one	NaN			20		5		5	5e-09	8.30103	Active	Colchicine
COC1=CC(=CC(OC)=C1OC)N1C(C(CO)C1=O)C1=CC(O)=C(OC)C=C1	24TT	4-(3-hydroxy-4-methoxyphenyl)-3-(hydroxymethyl)-1-(3,4,5-trimethoxyphenyl)azetidin-2-one	CHEMBL4293724; CHEMBL4294840; CHEMBL4289248; CHEMBL4285297			21		16		16	1.6e-08	7.79588	Active	Colchicine
COC1=CC(=CC(OC)=C1OC)C(=O)C1=C(C)OC2=C1C=CC=C2	1OO	(2-methylbenzofuran-3-yl)(3,4,5-trimethoxyphenyl)methanone	NaN			413				413	4.13e-07	6.38405	Active	Colchicine
COC1=CC=CC2=C1C(C(=O)C1=CC(OC)=C(OC)C(OC)=C1)=C(C)O2	2OO	(4-methoxy-2-methylbenzofuran-3-yl)(3,4,5-trimethoxyphenyl)methanone	NaN			5225				5225	5.225e-06	5.28191	Inactive	Colchicine
COC1=CC2=C(OC(C)=C2C(=O)C2=CC(OC)=C(OC)C(OC)=C2)C=C1	3OO	(5-methoxy-2-methylbenzofuran-3-yl)(3,4,5-trimethoxyphenyl)methanone	NaN			26				26	2.6e-08	7.58503	Active	Colchicine
COC1=CC2=C(C=C1)C(C(=O)C1=CC(OC)=C(OC)C(OC)=C1)=C(C)O2	4OO	(6-methoxy-2-methylbenzofuran-3-yl)(3,4,5-trimethoxyphenyl)methanone	NaN			0.9				0.9	9e-10	9.04576	Active	Colchicine
COC1=CC=CC2=C1OC(C)=C2C(=O)C1=CC(OC)=C(OC)C(OC)=C1	5OO	(7-methoxy-2-methylbenzofuran-3-yl)(3,4,5-trimethoxyphenyl)methanone	NaN			496				496	4.96e-07	6.30452	Active	Colchicine
CCOC1=CC2=C(C=C1)C(C(=O)C1=CC(OC)=C(OC)C(OC)=C1)=C(C)O2	6OO	(6-ethoxy-2-methylbenzofuran-3-yl)(3,4,5-trimethoxyphenyl)methanone	NaN			2.8				2.8	2.8e-09	8.55284	Active	Colchicine
CCOC1=CC=CC2=C1OC(C)=C2C(=O)C1=CC(OC)=C(OC)C(OC)=C1	7OO	(7-ethoxy-2-methylbenzofuran-3-yl)(3,4,5-trimethoxyphenyl)methanone	NaN			1250				1250	1.25e-06	5.90309	Inactive	Colchicine
COC1=CC(=CC(OC)=C1OC)C(=O)C1=C(C)OC2=C1C=CC(OCC1=CC=CC=C1)=C2	8OO	(6-(benzyloxy)-2-methylbenzofuran-3-yl)(3,4,5-trimethoxyphenyl)methanone	NaN			9670				9670	9.67e-06	5.01457	Inactive	Colchicine
COC1=CC(=CC(OC)=C1OC)C(=O)C1=C(C)OC2=C1C=CC(F)=C2	9OO	(6-fluoro-2-methylbenzofuran-3-yl)(3,4,5-trimethoxyphenyl)methanone	NaN			591				591	5.91e-07	6.22841	Active	Colchicine
COC1=CC(=CC(OC)=C1OC)C(=O)C1=C(C)OC2=C1C=CC(Br)=C2	10OO	(6-bromo-2-methylbenzofuran-3-yl)(3,4,5-trimethoxyphenyl)methanone	NaN			4.5				4.5	4.5e-09	8.34679	Active	Colchicine
COC1=CC(=CC(OC)=C1OC)C(=O)C1=C(C)OC2=C1C=CC(C)=C2	11OO	(2,6-dimethylbenzofuran-3-yl)(3,4,5-trimethoxyphenyl)methanone	NaN			1.1				1.1	1.1e-09	8.95861	Active	Colchicine
COC1=CC(=CC(OC)=C1OC)C(=O)C1=C(C)OC2=C1C=CC(O)=C2	12OO	(6-hydroxy-2-methylbenzofuran-3-yl)(3,4,5-trimethoxyphenyl)methanone	NaN			591				591	5.91e-07	6.22841	Active	Colchicine
COC1=CC(=CC(OC)=C1OC)C(=O)C1=C(C)OC2=C1C=C(N)C=C2	13OO	(5-amino-2-methylbenzofuran-3-yl)(3,4,5-trimethoxyphenyl)methanone	NaN			635				635	6.35e-07	6.19723	Active	Colchicine
COC1=CC2=C(C=C1)C(N)=C(O2)C(=O)C1=CC(OC)=C(OC)C(OC)=C1	14OO	(3-amino-6-methoxybenzofuran-2-yl)(3,4,5-trimethoxyphenyl)methanone	CHEMBL522420			6.2				6.2	6.2e-09	8.20761	Active	Colchicine
COC1=CC(=CC(OC)=C1OC)C(=O)C1=C(N)OC2=C1C=CC(OC)=C2O	15OO	(2-amino-7-hydroxy-6-methoxybenzofuran-3-yl)(3,4,5-trimethoxyphenyl)methanone	CHEMBL1823159			15.3				15.3	1.53e-08	7.81531	Active	Colchicine
COC1=CC(=CC(OC)=C1OC)C1=CC=NC2=CC(=NN12)C1=CC2=C(C=C1)N(C)C=C2	1VV	2-(1-methyl-1H-indol-5-yl)-7-(3,4,5-trimethoxyphenyl)pyrazolo[1,5-a]pyrimidine	NaN	39	3	19	15			3	3e-09	8.52288	Active	Colchicine
COC1=CC(=CC(OC)=C1OC)C1=CC=NC2=CC(=NN12)C1=CC=C(C)C=C1	2VV	2-(p-tolyl)-7-(3,4,5-trimethoxyphenyl)pyrazolo[1,5-a]pyrimidine	NaN	48	47	21	3			3	3e-09	8.52288	Active	Colchicine
COC1=CC(=CC(OC)=C1OC)C1=CC=NC2=CC(=NN12)C1=CC2=C(C=CN2)C=C1	3VV	2-(1H-indol-6-yl)-7-(3,4,5-trimethoxyphenyl)pyrazolo[1,5-a]pyrimidine	NaN	187	23	125	170			23	2.3e-08	7.63827	Active	Colchicine
COC1=CC(=CC(OC)=C1OC)C1=CC=NC2=CC(=NN12)C1=CC=C(C=C)C=C1	4VV	7-(3,4,5-trimethoxyphenyl)-2-(4-vinylphenyl)pyrazolo[1,5-a]pyrimidine	NaN	1055	193	882	1029			193	1.93e-07	6.71444	Active	Colchicine
COC1=CC(=CC(OC)=C1OC)C1=CC=NC2=CC(=NN12)C1=CC=C(C)C(C)=C1	5VV	2-(3,4-dimethylphenyl)-7-(3,4,5-trimethoxyphenyl)pyrazolo[1,5-a]pyrimidine	NaN	261	26	241	272			26	2.6e-08	7.58503	Active	Colchicine
COC1=CC(=CC(OC)=C1OC)C1=CC=NC2=CC(=NN12)C1=CC=C(C=C1)N(C)C	6VV	N,N-dimethyl-4-(7-(3,4,5-trimethoxyphenyl)pyrazolo[1,5-a]pyrimidin-2-yl)aniline	NaN	2051	44	378	1103			44	4.4e-08	7.35655	Active	Colchicine
COC1=CC(=CC(OC)=C1OC)C1=CC=NC2=CC(=NN12)C1=CC=CC=C1	7VV	2-phenyl-7-(3,4,5-trimethoxyphenyl)pyrazolo[1,5-a]pyrimidine	NaN	3876	254	458	208			208	2.08e-07	6.68194	Active	Colchicine
COC1=CC(=CC(OC)=C1OC)C1=CC=NC2=CC(=NN12)C1=CC(F)=C(OC)C=C1	8VV	2-(3-fluoro-4-methoxyphenyl)-7-(3,4,5-trimethoxyphenyl)pyrazolo[1,5-a]pyrimidine	NaN	2840	183	236	545			183	1.83e-07	6.73755	Active	Colchicine
COC1=CC=C(C=C1)C1=NN2C(=C1)N=CC=C2C1=CC(OC)=C(OC)C(OC)=C1	9VV	2-(4-methoxyphenyl)-7-(3,4,5-trimethoxyphenyl)pyrazolo[1,5-a]pyrimidine	NaN	404	125	373	376			125	1.25e-07	6.90309	Active	Colchicine
CCN1C2=CC(=CC=C2C2=C1C=CC=C2)C1=NN2C(=C1)N=CC=C2C1=CC(OC)=C(OC)C(OC)=C1	10VV	9-ethyl-2-(7-(3,4,5-trimethoxyphenyl)pyrazolo[1,5-a]pyrimidin-2-yl)-9H-carbazole	NaN	1530	242	160	643			160	1.6e-07	6.79588	Active	Colchicine
COC1=CC(=CC(OC)=C1OC)C1=CC=NC2=CC(=NN12)C1=CC=C2N(C)N=CC2=C1	11VV	2-(1-methyl-1H-indazol-5-yl)-7-(3,4,5-trimethoxyphenyl)pyrazolo[1,5-a]pyrimidine	NaN	2436	279	97	330			97	9.7e-08	7.01323	Active	Colchicine
COC1=CC(=CC(OC)=C1OC)C1=CC=NC2=CC(=NN12)C1=CC(C)=CC=C1	12VV	2-(m-tolyl)-7-(3,4,5-trimethoxyphenyl)pyrazolo[1,5-a]pyrimidine	NaN	6152	1076	4226	5731			1076	1.076e-06	5.96819	Inactive	Colchicine
COC1=CC(=CC(OC)=C1OC)C1=CC=NC2=CC(=NN12)C1=CN(C)N=C1	13VV	2-(1-methyl-1H-pyrazol-4-yl)-7-(3,4,5-trimethoxyphenyl)pyrazolo[1,5-a]pyrimidine	NaN	2106	274	1831	1147			274	2.74e-07	6.56225	Active	Colchicine
COC1=CC(=CC(OC)=C1OC)C1=CC=NC2=CC(=NN12)C1=CN(C(=O)OC(C)(C)C)C2=CC=CC=C12	14VV	tert-butyl 3-(7-(3,4,5-trimethoxyphenyl)pyrazolo[1,5-a]pyrimidin-2-yl)-1H-indole-1-carboxylate	NaN	5716	268	3768	2065			268	2.68e-07	6.57187	Active	Colchicine
COC1=CC(=CC(OC)=C1OC)C1=CC=NC2=CC(=NN12)C1=CC=C(F)C=C1	15VV	2-(4-fluorophenyl)-7-(3,4,5-trimethoxyphenyl)pyrazolo[1,5-a]pyrimidine	NaN	5033	1280	5836	3797			1280	1.28e-06	5.89279	Inactive	Colchicine
COC1=CC(=CC(OC)=C1OC)C1=CC=NC2=CC(=NN12)C1=CC=CC(=C1)C#N	16VV	3-(7-(3,4,5-trimethoxyphenyl)pyrazolo[1,5-a]pyrimidin-2-yl)benzonitrile	NaN	4394	5229	1810	4098			1810	1.81e-06	5.74232	Inactive	Colchicine
COC1=CC(=CC(OC)=C1OC)C1=CC=NC2=CC(=NN12)C1=CC=C(C=C1)C(F)(F)F	17VV	2-(4-(trifluoromethyl)phenyl)-7-(3,4,5-trimethoxyphenyl)pyrazolo[1,5-a]pyrimidine	NaN	1862	2444	1840	2069			1840	1.84e-06	5.73518	Inactive	Colchicine
COC1=CC(=CC(OC)=C1OC)C1=CC=NC2=CC(=NN12)C1=CC=C(Cl)C=C1	18VV	2-(4-chlorophenyl)-7-(3,4,5-trimethoxyphenyl)pyrazolo[1,5-a]pyrimidine	NaN	3335	2321	1488	3065			1488	1.488e-06	5.8274	Inactive	Colchicine
COC1=CC(=CC(OC)=C1OC)C1=CC=NC2=CC(=NN12)C1=CNC2=C1C=CC=C2	19VV	2-(1H-indol-3-yl)-7-(3,4,5-trimethoxyphenyl)pyrazolo[1,5-a]pyrimidine	NaN	35	85	195	29			29	2.9e-08	7.5376	Active	Colchicine
COC1=CC(=CC(OC)=C1OC)C1=CC=NC2=CC(=NN12)C1=CN(C)C2=C1C=CC=C2	20VV	2-(1-methyl-1H-indol-3-yl)-7-(3,4,5-trimethoxyphenyl)pyrazolo[1,5-a]pyrimidine	NaN	762	95	399	1342			95	9.5e-08	7.02228	Active	Colchicine
COC1=CC(=CC(OC)=C1OC)C1=CC=NC2=CC(=NN12)C1=CC2=C(C=CN2C)C=C1	21VV	2-(1-methyl-1H-indol-6-yl)-7-(3,4,5-trimethoxyphenyl)pyrazolo[1,5-a]pyrimidine	NaN	1037	74	187	829			74	7.4e-08	7.13077	Active	Colchicine
COC1=CC=C(C=C1N)C1=NN2C(=C1)N=CC=C2C1=CC(OC)=C(OC)C(OC)=C1	22VV	2-methoxy-5-(7-(3,4,5-trimethoxyphenyl)pyrazolo[1,5-a]pyrimidin-2-yl)aniline	NaN	251	27	283	138			27	2.7e-08	7.56864	Active	Colchicine
CN1C=CC2=CC(=CC=C12)C1=NN2C(=C1)N=CC=C2C1=CC=C(F)C=C1	23VV	7-(4-fluorophenyl)-2-(1-methyl-1H-indol-5-yl)pyrazolo[1,5-a]pyrimidine	NaN	2157	4579	5211	3518			2157	2.157e-06	5.66615	Inactive	Colchicine
COC1=CC(=CC(OC)=C1OC)C1=NN=C2C=CC(=CN12)C1=CC=C(C)C=C1	1KK	6-(p-tolyl)-3-(3,4,5-trimethoxyphenyl)-[1,2,4]triazolo[4,3-a]pyridine	NaN			34	6.26			6.26	6.26e-09	8.20343	Active	Colchicine
COC1=CC(=CC(OC)=C1OC)C1=NN=C2C=CC(=CN12)C1=CC(OC)=C(OC)C=C1	2KK	6-(3,4-dimethoxyphenyl)-3-(3,4,5-trimethoxyphenyl)-[1,2,4]triazolo[4,3-a]pyridine	NaN			119	87.08			87.08	8.71e-08	7.06008	Active	Colchicine
COC1=CC(=CC(OC)=C1OC)C1=NN=C2C=CC(=CN12)C1=CC=C(Cl)C=C1	3KK	6-(4-chlorophenyl)-3-(3,4,5-trimethoxyphenyl)-[1,2,4]triazolo[4,3-a]pyridine	NaN			65				65	6.5e-08	7.18709	Active	Colchicine
COC1=CC(=CC(OC)=C1OC)C1=NN=C2C=CC(=CN12)C1=CC(Cl)=C(Cl)C=C1	4KK	6-(3,4-dichlorophenyl)-3-(3,4,5-trimethoxyphenyl)-[1,2,4]triazolo[4,3-a]pyridine	NaN			347				347	3.47e-07	6.45967	Active	Colchicine
COC1=CC=C(C=C1)C1=CN2C(C=C1)=NN=C2C1=CC(OC)=C(OC)C(OC)=C1	5KK	6-(4-methoxyphenyl)-3-(3,4,5-trimethoxyphenyl)-[1,2,4]triazolo[4,3-a]pyridine	NaN			194				194	1.94e-07	6.7122	Active	Colchicine
COC1=CC(=CC(OC)=C1OC)C1=NN=C2C=CC(=CN12)C1=CC=C(F)C=C1	6KK	6-(4-fluorophenyl)-3-(3,4,5-trimethoxyphenyl)-[1,2,4]triazolo[4,3-a]pyridine	NaN			25	78620			25	2.5e-08	7.60206	Active	Colchicine
COC1=CC(=CC(OC)=C1OC)C1=NN=C2C=CC(=CN12)C1=CC=C(C=C1)N(=O)=O	7KK	6-(4-nitrophenyl)-3-(3,4,5-trimethoxyphenyl)-[1,2,4]triazolo[4,3-a]pyridine	NaN			23				23	2.3e-08	7.63827	Active	Colchicine
COC1=CC(=CC(OC)=C1OC)C1=NN=C2C=CC(=CN12)C1=CC(=C(C=C1)N(=O)=O)N(=O)=O	8KK	6-(3,4-dinitrophenyl)-3-(3,4,5-trimethoxyphenyl)-[1,2,4]triazolo[4,3-a]pyridine	NaN		75710	62	58670			62	6.2e-08	7.20761	Active	Colchicine
COC1=CC(=CC(OC)=C1OC)C1=NN=C2C=CC(=CN12)C1=CC(N)=C(OC)C=C1	9KK	2-methoxy-5-(3-(3,4,5-trimethoxyphenyl)-[1,2,4]triazolo[4,3-a]pyridin-6-yl)aniline	NaN		40400	12	10400			12	1.2e-08	7.92082	Active	Colchicine
COC1=CC(=CC(OC)=C1OC)C1=NN=C2C=CC(=CN12)C1=CC(O)=C(OC)C=C1	10KK	2-methoxy-5-(3-(3,4,5-trimethoxyphenyl)-[1,2,4]triazolo[4,3-a]pyridin-6-yl)phenol	NaN			45	17760			45	4.5e-08	7.34679	Active	Colchicine
COC1=CC=CC(=C1)C1=CN2C(C=C1)=NN=C2C1=CC(OC)=C(OC)C(OC)=C1	11KK	6-(3-methoxyphenyl)-3-(3,4,5-trimethoxyphenyl)-[1,2,4]triazolo[4,3-a]pyridine	NaN			446				446	4.46e-07	6.35067	Active	Colchicine
COC1=CC=C(F)C=C1C1=CN2C(C=C1)=NN=C2C1=CC(OC)=C(OC)C(OC)=C1	12KK	6-(5-fluoro-2-methoxyphenyl)-3-(3,4,5-trimethoxyphenyl)-[1,2,4]triazolo[4,3-a]pyridine	NaN			651				651	6.51e-07	6.18642	Active	Colchicine
COC1=CC(=CC(OC)=C1OC)C1=NN=C2C=CC(=CN12)C1=C(OC)C=CC=C1	13KK	6-(2-methoxyphenyl)-3-(3,4,5-trimethoxyphenyl)-[1,2,4]triazolo[4,3-a]pyridine	NaN		13690	84	9280			84	8.4e-08	7.07572	Active	Colchicine
COC1=CC(=CC(OC)=C1OC)C1=NN=C2C=CC(=CN12)C1=C(OC)C=C(F)C=C1	14KK	6-(4-fluoro-2-methoxyphenyl)-3-(3,4,5-trimethoxyphenyl)-[1,2,4]triazolo[4,3-a]pyridine	NaN			153				153	1.53e-07	6.81531	Active	Colchicine
COC1=CC(=CC(OC)=C1OC)C1=NN=C2C=CC(=CN12)C1=C(OCF)C=CC=C1	15KK	6-(2-(fluoromethoxy)phenyl)-3-(3,4,5-trimethoxyphenyl)-[1,2,4]triazolo[4,3-a]pyridine	NaN			22190				22190	2.219e-05	4.65384	Inactive	Colchicine
COC1=CC(OC)=C(C=C1)C1=CN2C(C=C1)=NN=C2C1=CC(OC)=C(OC)C(OC)=C1	16KK	6-(2,4-dimethoxyphenyl)-3-(3,4,5-trimethoxyphenyl)-[1,2,4]triazolo[4,3-a]pyridine	NaN			7900				7900	7.9e-06	5.10237	Inactive	Colchicine
COC1=CC(=CC(OC)=C1OC)C1=NN=C2C=CC(=CN12)C1=C(OC)N=CC=C1	17KK	6-(2-methoxypyridin-3-yl)-3-(3,4,5-trimethoxyphenyl)-[1,2,4]triazolo[4,3-a]pyridine	NaN			20630				20630	2.063e-05	4.6855	Inactive	Colchicine
COC1=CC(=CC(OC)=C1OC)C(=O)\C=C\C1=CC2=CC(OC)=C(OC)C=C2N=C1Cl	1EE	(E)-3-(2-chloro-6,7-dimethoxyquinolin-3-yl)-1-(3,4,5-trimethoxyphenyl)prop-2-en-1-one	NaN		20680					20680	2.068e-05	4.68445	Inactive	Colchicine
COC1=CC=C(C=C1)C(=O)\C=C\C1=CC2=CC(C3=CC=CC=C3)=C(C=C2N=C1Cl)C1=CC=CC=C1	2EE	(E)-3-(2-chloro-6,7-diphenylquinolin-3-yl)-1-(4-methoxyphenyl)prop-2-en-1-one	NaN		89030					89030	8.903e-05	4.05046	Inactive	Colchicine
COC1=CC=C(C=C1)C(=O)\C=C\C1=CC2=CC=CC(C(=O)C3=CC=CC=C3)=C2N=C1Cl	3EE	(E)-3-(8-benzoyl-2-chloroquinolin-3-yl)-1-(4-methoxyphenyl)prop-2-en-1-one	NaN		23090					23090	2.309e-05	4.63658	Inactive	Colchicine
COC1=CC=C(C=C1)C(=O)\C=C\C1=CC2=C(OC)C(OC)=C(OC)C=C2N=C1Cl	4EE	(E)-3-(2-chloro-5,6,7-trimethoxyquinolin-3-yl)-1-(4-methoxyphenyl)prop-2-en-1-one	NaN		22550					22550	2.255e-05	4.64685	Inactive	Colchicine
COC1=CC=C(C=C1)C(=O)\C=C\C1=CC2=CC(=CC=C2N=C1Cl)C(=O)C1=CC=CC=C1	5EE	(E)-3-(6-benzoyl-2-chloroquinolin-3-yl)-1-(4-methoxyphenyl)prop-2-en-1-one	NaN		22420					22420	2.242e-05	4.64936	Inactive	Colchicine
COC1=CC=C2N=C(Cl)C(\C=C\C(=O)C3=CC(OC)=C(OC)C(OC)=C3)=CC2=C1	6EE	(E)-3-(2-chloro-6-methoxyquinolin-3-yl)-1-(3,4,5-trimethoxyphenyl)prop-2-en-1-one	NaN		26090					26090	2.609e-05	4.58353	Inactive	Colchicine
COC1=CC(=CC(OC)=C1OC)C(=O)\C=C\C1=CC2=CC=C(C3=CC=CC=C3)C(C3=CC=CC=C3)=C2N=C1Cl	7EE	(E)-3-(2-chloro-7,8-diphenylquinolin-3-yl)-1-(3,4,5-trimethoxyphenyl)prop-2-en-1-one	NaN		35650					35650	3.565e-05	4.44794	Inactive	Colchicine
COC1=CC(=CC(OC)=C1OC)C(=O)\C=C\C1=CC2=CC=CC(C(=O)C3=CC=CC=C3)=C2N=C1Cl	8EE	(E)-3-(8-benzoyl-2-chloroquinolin-3-yl)-1-(3,4,5-trimethoxyphenyl)prop-2-en-1-one	NaN		4960					4960	4.96e-06	5.30452	Inactive	Colchicine
[H]\C(=C/C1=CC=C(OC)C(N)=C1)C(=O)C1=CC(C)=NC2=CC=CC=C12	1H	(E)-3-(3-amino-4-methoxyphenyl)-1-(2-methylquinolin-4-yl)prop-2-en-1-one	CHEMBL4592355					195		195	1.95e-07	6.70997	Active	Colchicine
COC1=CC=C(\C=C(/C)C(=O)C2=CC(C)=NC3=CC=CC=C23)C=C1N	2H	(E)-3-(3-amino-4-methoxyphenyl)-2-methyl-1-(2-methylquinolin-4-yl)prop-2-en-1-one	CHEMBL4466190					63		63	6.3e-08	7.20066	Active	Colchicine
[H]\C(=C/C1=CC=C(OC)C(O)=C1)C(=O)C1=CC(C)=NC2=CC=CC=C12	3H	(E)-3-(3-hydroxy-4-methoxyphenyl)-1-(2-methylquinolin-4-yl)prop-2-en-1-one	CHEMBL4564835					112		112	1.12e-07	6.95078	Active	Colchicine
COC1=CC=C(\C=C(/C)C(=O)C2=CC(C)=NC3=CC=CC=C23)C=C1O	4H	(E)-3-(3-hydroxy-4-methoxyphenyl)-2-methyl-1-(2-methylquinolin-4-yl)prop-2-en-1-one	CHEMBL4464499; CHEMBL4530340					15		15	1.5e-08	7.82391	Active	Colchicine
C\C(=C/C1=CC2=C(NC=C2)C=C1)C(=O)C1=CC(C)=NC2=C1C=CC=C2	5H	(E)-3-(1H-indol-5-yl)-2-methyl-1-(2-methylquinolin-4-yl)prop-2-en-1-one	CHEMBL4517314					425		425	4.25e-07	6.37161	Active	Colchicine
CN1C=CC2=C1C=CC(\C=C(/C)C(=O)C1=CC(C)=NC3=C1C=CC=C3)=C2	6H	(E)-2-methyl-3-(1-methyl-1H-indol-5-yl)-1-(2-methylquinolin-4-yl)prop-2-en-1-one	CHEMBL4588464					220		220	2.2e-07	6.65758	Active	Colchicine
COC1=CC=C(\C=C(/C)C(=O)C2=CC(CO)=NC3=C2C=CC=C3)C=C1O	7H	(E)-3-(3-hydroxy-4-methoxyphenyl)-1-(2-(hydroxymethyl)quinolin-4-yl)-2-methylprop-2-en-1-one	CHEMBL4576351					209		209	2.09e-07	6.67985	Active	Colchicine
COC1=CC=C(\C=C(/C)C(=O)C2=CC(Cl)=NC3=C2C=CC=C3)C=C1O	8H	(E)-1-(2-chloroquinolin-4-yl)-3-(3-hydroxy-4-methoxyphenyl)-2-methylprop-2-en-1-one	NaN					183		183	1.83e-07	6.73755	Active	Colchicine
COC1=CC=C(\C=C(/C)C(=O)C2=CC(=NC3=C2C=CC=C3)N(C)C)C=C1O	9H	(E)-1-(2-(dimethylamino)quinolin-4-yl)-3-(3-hydroxy-4-methoxyphenyl)-2-methylprop-2-en-1-one	CHEMBL4593320					48		48	4.8e-08	7.31876	Active	Colchicine
CNC1=NC2=C(C=CC=C2)C(=C1)C(=O)C(\C)=C\C1=CC=C(OC)C(O)=C1	10H	(E)-3-(3-hydroxy-4-methoxyphenyl)-2-methyl-1-(2-(methylamino)quinolin-4-yl)prop-2-en-1-one	CHEMBL4468105					43		43	4.3e-08	7.36653	Active	Colchicine
COC1=NC2=C(C=CC=C2)C(=C1)C(=O)C(\C)=C\C1=CC=C(OC)C(O)=C1	11H	(E)-3-(3-hydroxy-4-methoxyphenyl)-1-(2-methoxyquinolin-4-yl)-2-methylprop-2-en-1-one	CHEMBL4435220					52		52	5.2e-08	7.284	Active	Colchicine
COC1=CC=C(\C=C(/C)C(=O)C2=CC=NC3=C2C=CC=C3)C=C1O	12H	(E)-3-(3-hydroxy-4-methoxyphenyl)-2-methyl-1-(quinolin-4-yl)prop-2-en-1-one	CHEMBL4443372					30		30	3e-08	7.52288	Active	Colchicine
COC1=CC(=CC(OC)=C1OC)C(=O)C1=CC=CC(=N1)C1CNC2=C1C=CC=C2	1HH	(6-(indolin-3-yl)pyridin-2-yl)(3,4,5-trimethoxyphenyl)methanone	NaN					23.8		23.8	2.38e-08	7.62342	Active	Colchicine
COC1=CC(=CC(OC)=C1OC)C(=O)C1=CC=CC(=N1)C1=CC=C(C)C=C1	2HH	(6-(p-tolyl)pyridin-2-yl)(3,4,5-trimethoxyphenyl)methanone	CHEMBL4473244					4.9		4.9	4.9e-09	8.3098	Active	Colchicine
COC1=CC(=CC(OC)=C1OC)C(=O)C1=CC=CC(=N1)C1=CC=CC=C1C	3HH	(6-(o-tolyl)pyridin-2-yl)(3,4,5-trimethoxyphenyl)methanone	CHEMBL4572763					91.9		91.9	9.19e-08	7.03668	Active	Colchicine
COC1=CC(=CC(OC)=C1OC)C(=O)C1=CC=CC(=N1)C1=CC=CC(C)=C1	4HH	(6-(m-tolyl)pyridin-2-yl)(3,4,5-trimethoxyphenyl)methanone	CHEMBL4568915					82.4		82.4	8.24e-08	7.08407	Active	Colchicine
COC1=CC=C(C=C1)C1=NC(=CC=C1)C(=O)C1=CC(OC)=C(OC)C(OC)=C1	5HH	(6-(4-methoxyphenyl)pyridin-2-yl)(3,4,5-trimethoxyphenyl)methanone	CHEMBL4593247					50.7		50.7	5.07e-08	7.29499	Active	Colchicine
COC1=CC(=CC=C1)C1=NC(=CC=C1)C(=O)C1=CC(OC)=C(OC)C(OC)=C1	6HH	(6-(3-methoxyphenyl)pyridin-2-yl)(3,4,5-trimethoxyphenyl)methanone	CHEMBL4535166					41.4		41.4	4.14e-08	7.383	Active	Colchicine
COC1=CC(=CC(OC)=C1OC)C(=O)C1=CC=CC(=N1)C1=CC=C(N)C=C1	7HH	(6-(4-aminophenyl)pyridin-2-yl)(3,4,5-trimethoxyphenyl)methanone	CHEMBL4515485					27.1		27.1	2.71e-08	7.56703	Active	Colchicine
COC1=CC(=CC(OC)=C1OC)C(=O)C1=CC=CC(=N1)C1=CC=CC(N)=C1	8HH	(6-(3-aminophenyl)pyridin-2-yl)(3,4,5-trimethoxyphenyl)methanone	CHEMBL4467383					34.7		34.7	3.47e-08	7.45967	Active	Colchicine
COC1=CC(=CC(OC)=C1OC)C(=O)C1=CC=CC(=N1)C1=CC=C(O)C=C1	9HH	(6-(4-hydroxyphenyl)pyridin-2-yl)(3,4,5-trimethoxyphenyl)methanone	CHEMBL4522822					27.7		27.7	2.77e-08	7.55752	Active	Colchicine
COC1=CC(=CC(OC)=C1OC)C(=O)C1=CC=CC(=N1)C1=CC=CC(O)=C1	10HH	(6-(3-hydroxyphenyl)pyridin-2-yl)(3,4,5-trimethoxyphenyl)methanone	CHEMBL4459194					41.4		41.4	4.14e-08	7.383	Active	Colchicine
COC1=CC(=CC(OC)=C1OC)C(=O)C1=CC=CC(=N1)C1=CC=C(C=C1)N(=O)=O	11HH	(6-(4-nitrophenyl)pyridin-2-yl)(3,4,5-trimethoxyphenyl)methanone	CHEMBL4577101					9		9	9e-09	8.04576	Active	Colchicine
COC1=CC(=CC(OC)=C1OC)C(=O)C1=CC=CC(=N1)C1=CC=CC(=C1)N(=O)=O	12HH	(6-(3-nitrophenyl)pyridin-2-yl)(3,4,5-trimethoxyphenyl)methanone	CHEMBL4549608					328.2		328.2	3.28e-07	6.48386	Active	Colchicine
COC1=CC(=CC(OC)=C1OC)C(=O)C1=CC=CC(=N1)C1=CC=C(C=C1)C(F)(F)F	13HH	(6-(4-(trifluoromethyl)phenyl)pyridin-2-yl)(3,4,5-trimethoxyphenyl)methanone	CHEMBL4460603					23.6		23.6	2.36e-08	7.62709	Active	Colchicine
COC1=CC(=CC(OC)=C1OC)C(=O)C1=CC=CC(=N1)C1=CC=C(F)C=C1	14HH	(6-(4-fluorophenyl)pyridin-2-yl)(3,4,5-trimethoxyphenyl)methanone	CHEMBL4447146					20.7		20.7	2.07e-08	7.68403	Active	Colchicine
COC1=CC(=CC(OC)=C1OC)C(=O)C1=CC=CC(=N1)C1=CC=C(C=C1)C#N	15HH	4-(6-(3,4,5-trimethoxybenzoyl)pyridin-2-yl)benzonitrile	CHEMBL4441410					28.1		28.1	2.81e-08	7.55129	Active	Colchicine
CCC1=CC=C(C=C1)C1=NC(=CC=C1)C(=O)C1=CC(OC)=C(OC)C(OC)=C1	16HH	(6-(4-ethylphenyl)pyridin-2-yl)(3,4,5-trimethoxyphenyl)methanone	CHEMBL4558928					21		21	2.1e-08	7.67778	Active	Colchicine
COC1=CC(=CC(OC)=C1OC)C(=O)C1=CC=CC(=N1)C1=CC=C(C=C1)C(C)=O	17HH	1-(4-(6-(3,4,5-trimethoxybenzoyl)pyridin-2-yl)phenyl)ethan-1-one	CHEMBL4447773					104.2		104.2	1.04e-07	6.98213	Active	Colchicine
COC1=CC(=CC(OC)=C1OC)C(=O)C1=CC=CC(=N1)C1=CC=C(C=C1)C(N)=O	18HH	4-(6-(3,4,5-trimethoxybenzoyl)pyridin-2-yl)benzamide	CHEMBL4446050					39.2		39.2	3.92e-08	7.40671	Active	Colchicine
COC1=CC(=CC(OC)=C1OC)C(=O)C1=CC=CC(=N1)C1=CC=C(C)C(C)=C1	19HH	(6-(3,4-dimethylphenyl)pyridin-2-yl)(3,4,5-trimethoxyphenyl)methanone	CHEMBL4579181					20		20	2e-08	7.69897	Active	Colchicine
COC1=CC(=CC(OC)=C1OC)C(=O)C1=CC=CC(=N1)C1=CC=C(C)C(F)=C1	20HH	(6-(3-fluoro-4-methylphenyl)pyridin-2-yl)(3,4,5-trimethoxyphenyl)methanone	CHEMBL4457803					6.5		6.5	6.5e-09	8.18709	Active	Colchicine
COC1=CC(=CC(OC)=C1OC)C(=O)C1=CC=CC(=N1)C1=CC=C(C)C(Cl)=C1	21HH	(6-(3-chloro-4-methylphenyl)pyridin-2-yl)(3,4,5-trimethoxyphenyl)methanone	CHEMBL4456354					20		20	2e-08	7.69897	Active	Colchicine
COC1=CC(=CC(OC)=C1OC)C(=O)C1=CC=CC(=N1)C1=CC=C(C)C(O)=C1	22HH	(6-(3-hydroxy-4-methylphenyl)pyridin-2-yl)(3,4,5-trimethoxyphenyl)methanone	CHEMBL4468642					1.7		1.7	1.7e-09	8.76955	Active	Colchicine
COC1=CC(=CC(OC)=C1OC)C(=O)C1=CC=CC(=N1)C1=CC=C(C)C(N)=C1	23HH	(6-(3-amino-4-methylphenyl)pyridin-2-yl)(3,4,5-trimethoxyphenyl)methanone	CHEMBL4517206					2.8		2.8	2.8e-09	8.55284	Active	Colchicine
COC1=CC(=CC(OC)=C1OC)C(=O)C1=NC(=CC=C1)C1=CC=CC2=C1C=CN2	24HH	(6-(1H-indol-4-yl)pyridin-2-yl)(3,4,5-trimethoxyphenyl)methanone	CHEMBL4462694					17.9		17.9	1.79e-08	7.74715	Active	Colchicine
COC1=CC(=CC(OC)=C1OC)C(=O)C1=NC(=CC=C1)C1=CC2=C(NC=C2)C=C1	25HH	(6-(1H-indol-5-yl)pyridin-2-yl)(3,4,5-trimethoxyphenyl)methanone	CHEMBL4559336					17.7		17.7	1.77e-08	7.75203	Active	Colchicine
COC1=CC(=CC(OC)=C1OC)C(=O)C1=NC(=CC=C1)C1=CSC=C1	26HH	(6-(thiophen-3-yl)pyridin-2-yl)(3,4,5-trimethoxyphenyl)methanone	CHEMBL4447420					35.5		35.5	3.55e-08	7.44977	Active	Colchicine
COC1=CC(=CC(OC)=C1OC)C(=O)C1=NC(=CC=C1)C1=CNC=C1	27HH	(6-(1H-pyrrol-3-yl)pyridin-2-yl)(3,4,5-trimethoxyphenyl)methanone	CHEMBL4468641					41		41	4.1e-08	7.38722	Active	Colchicine
COC1=CC(=CC(OC)=C1OC)C(=O)C1=NC(=CC=C1)C1=CC=CN=C1	28HH	[2,3'-bipyridin]-6-yl(3,4,5-trimethoxyphenyl)methanone	CHEMBL4453434					66.5		66.5	6.65e-08	7.17718	Active	Colchicine
COC1=CC(=CC(OC)=C1OC)C(=O)C1=NC(=CC=C1)C1=CC2=C(C=C1)C1=C(N2)C=CC=C1	29HH	(6-(9H-carbazol-2-yl)pyridin-2-yl)(3,4,5-trimethoxyphenyl)methanone	NaN					423.8		423.8	4.24e-07	6.37284	Active	Colchicine
COC1=CC(=CC(OC)=C1OC)C(=O)C1=CC(=CC=C1)C1=CC(O)=C(C)C=C1	30HH	(3'-hydroxy-4'-methyl-[1,1'-biphenyl]-3-yl)(3,4,5-trimethoxyphenyl)methanone	CHEMBL4463997					35.9		35.9	3.59e-08	7.44491	Active	Colchicine
COC1=CC(=CC(OC)=C1OC)C(=O)C1=CC(=CC(F)=C1)C1=CC(O)=C(C)C=C1	31HH	(5-fluoro-3'-hydroxy-4'-methyl-[1,1'-biphenyl]-3-yl)(3,4,5-trimethoxyphenyl)methanone	CHEMBL4483494					220.3		220.3	2.2e-07	6.65699	Active	Colchicine
COC1=CC(=CC(OC)=C1OC)C(=O)C1=NC=CC(=C1)C1=CC=C(C)C=C1	32HH	(4-(p-tolyl)pyridin-2-yl)(3,4,5-trimethoxyphenyl)methanone	CHEMBL4564460					35.2		35.2	3.52e-08	7.45346	Active	Colchicine
COC1=CC(=CC(OC)=C1OC)C(=O)C1=C(C=NC=C1)C1=CC(O)=C(C)C=C1	33HH	(3-(3-hydroxy-4-methylphenyl)pyridin-4-yl)(3,4,5-trimethoxyphenyl)methanone	NaN					66.3		66.3	6.63e-08	7.17849	Active	Colchicine
COC1=CC(=CC(OC)=C1OC)C(=O)C1=NC(=CC(C)=C1)C1=CC=C(C)C(O)=C1	34HH	(6-(3-hydroxy-4-methylphenyl)-4-methylpyridin-2-yl)(3,4,5-trimethoxyphenyl)methanone	CHEMBL4592576					17.2		17.2	1.72e-08	7.76447	Active	Colchicine
COC1=CC(=CC(OC)=C1OC)C(=C)C1=CC=CC(=N1)C1=CC=C(C)C=C1	35HH	2-(p-tolyl)-6-(1-(3,4,5-trimethoxyphenyl)vinyl)pyridine	CHEMBL4583789					159		159	1.59e-07	6.7986	Active	Colchicine
COC1=CC(=CC(OC)=C1OC)C(=O)C1=CNC(=N1)C1=CC=C(C)C=C1	36HH	(2-(p-tolyl)-1H-imidazol-4-yl)(3,4,5-trimethoxyphenyl)methanone	CHEMBL1272023					25.3	9	9	9e-09	8.04576	Active	Colchicine
COC1=CC(=CC(OC)=C1OC)C(=O)C1=CNC(=N1)C1=CNC2=CC=CC=C12	37HH	(2-(1H-indol-3-yl)-1H-imidazol-4-yl)(3,4,5-trimethoxyphenyl)methanone	CHEMBL2163631					8.2		8.2	8.2e-09	8.08619	Active	Colchicine
CC1CCCC2(C)OC2C2=CC(C)=C(C=C12)C(O)C1=CC=CC=C1	8A	phenyl(1a,5,8-trimethyl-1a,2,3,4,5,9b-hexahydrobenzo[3,4]cycloocta[1,2-b]oxiren-7-yl)methanol	NaN	5000		7770				5000	5e-06	5.30103	Inactive	Colchicine
CC(=O)NC1CCC2=CC(=C(C(=C2C3=CC=C(C(=O)C=C13)OC)OC)OC)OC	Colchicine	N-(1,2,3,10-tetramethoxy-9-oxo-5,6,7,9-tetrahydrobenzo[a]heptalen-7-yl)acetamide	CHEMBL87; CHEMBL330320; CHEMBL107	40	12	11	21	30		11	1.1e-08	7.95861	Active	Colchicine
CCCC[C@H](OC(C)=O)\C=C/[C@@H]1OC(=O)C=C[C@@H]1OC(C)=O	1B	(S,Z)-1-((2S,3S)-3-acetoxy-6-oxo-3,6-dihydro-2H-pyran-2-yl)hept-1-en-3-yl acetate	CHEMBL519474; CHEMBL4580993	5700		2890				2890	2.89e-06	5.5391	Inactive	Pironetin
CCC1C=CC(=O)OC1CC(C(C)C(C(C)CC=CC)OC)O	Pironetin	(E)-5-ethyl-6-(2-hydroxy-4-methoxy-3,5-dimethylnon-7-en-1-yl)-5,6-dihydro-2H-pyran-2-one	CHEMBL1779811		15	92				15	1.5e-08	7.82391	Active	Pironetin
CCC1(CC2CC(C3=C(CCN(C2)C1)C4=CC=CC=C4N3)(C5=C(C=C6C(=C5)C78CCN9C7C(C=CC9)(C(C(C8N6C)(C(=O)OC)O)OC(=O)C)CC)OC)C(=O)OC)O	Vinblastine	methyl 4-acetoxy-3a-ethyl-9-(5-ethyl-5-hydroxy-9-(methoxycarbonyl)-1,4,5,6,7,8,9,10-octahydro-2H-3,7-methano[1]azacycloundecino[5,4-b]indol-9-yl)-5-hydroxy-8-methoxy-6-methyl-3a,3a1,4,5,5a,6,11,12-octahydro-1H-indolizino[8,1-cd]carbazole-5-carboxylate	CHEMBL159; CHEMBL378544; CHEMBL22969; CHEMBL150387; CHEMBL1592064; CHEMBL376464; CHEMBL1437021; CHEMBL1554098; CHEMBL1518759; CHEMBL1315323; CHEMBL2311781; CHEMBL1625660		12	11				11	1.1e-08	7.95861	Active	Vinca
CCCC[C@H](O)\C=C/[C@@H]1OC(=O)C=C[C@@H]1OC(C)=O	2B	(2S,3S)-2-((S,Z)-3-hydroxyhept-1-en-1-yl)-6-oxo-3,6-dihydro-2H-pyran-3-yl acetate	CHEMBL482600	5200		4400				4400	4.4e-06	5.35655	Inactive	Pironetin
CCCC[C@H](OC(C)=O)\C=C/[C@@H]1OC(=O)C=C[C@@H]1O	3B	(S,Z)-1-((2S,3S)-3-hydroxy-6-oxo-3,6-dihydro-2H-pyran-2-yl)hept-1-en-3-yl acetate	CHEMBL4514907; CHEMBL458475	2300		5230				2300	2.3e-06	5.63827	Inactive	Pironetin
CCCC[C@H](O)\C=C/[C@@H]1OC(=O)C=C[C@@H]1O	4B	(5S,6S)-5-hydroxy-6-((S,Z)-3-hydroxyhept-1-en-1-yl)-5,6-dihydro-2H-pyran-2-one	CHEMBL4515838	7400		4440				4440	4.44e-06	5.35262	Inactive	Pironetin
CCCC[C@@H](OC(C)=O)\C=C/[C@@H]1OC(=O)C=C[C@@H]1O	5B	(R,Z)-1-((2S,3S)-3-hydroxy-6-oxo-3,6-dihydro-2H-pyran-2-yl)hept-1-en-3-yl acetate	CHEMBL4514907; CHEMBL458475	9500		4350				4350	4.35e-06	5.36151	Inactive	Pironetin
CCCC[C@@H](OC(C)=O)\C=C/[C@@H]1OC(=O)C=C[C@@H]1OC(C)=O	6B	(R,Z)-1-((2S,3S)-3-acetoxy-6-oxo-3,6-dihydro-2H-pyran-2-yl)hept-1-en-3-yl acetate	CHEMBL519474; CHEMBL4580993	800		6140				800	8e-07	6.09691	Active	Pironetin
CCCC[C@@H](OC(C)=O)[C@H](O)[C@H](O)[C@@H]1OC(=O)CC[C@@H]1OC(C)=O	8B	(2S,3S)-2-((1S,2R,3R)-3-acetoxy-1,2-dihydroxyheptyl)-6-oxotetrahydro-2H-pyran-3-yl acetate	NaN	9900		15700				9900	9.9e-06	5.00436	Inactive	Pironetin
COC1=CC(=CC(OC)=C1OC)C(=O)C1=C(N=C(N)N1)C1=CC=CN=C1	1FFF	(2-amino-4-(pyridin-3-yl)-1H-imidazol-5-yl)(3,4,5-trimethoxyphenyl)methanone	NaN				307			307	3.07e-07	6.51286	Active	Colchicine
COC1=CC(=CC(OC)=C1OC)C(=O)C1=C(N=C(N)N1)C1=CC=CS1	2FFF	(2-amino-4-(thiophen-2-yl)-1H-imidazol-5-yl)(3,4,5-trimethoxyphenyl)methanone	NaN		121	36	48			36	3.6e-08	7.4437	Active	Colchicine
COC1=CC(=CC(OC)=C1OC)C(=O)C1=C(N=C(N)N1)C1=CC=C(Cl)C=C1	3FFF	(2-amino-4-(4-chlorophenyl)-1H-imidazol-5-yl)(3,4,5-trimethoxyphenyl)methanone	NaN				725			725	7.25e-07	6.13966	Active	Colchicine
COC1=CC(=CC(OC)=C1OC)C1=C(NC(N)=N1)C(=O)C1=CC=CC=C1	4FFF	(2-amino-4-(3,4,5-trimethoxyphenyl)-1H-imidazol-5-yl)(phenyl)methanone	NaN				183			183	1.83e-07	6.73755	Active	Colchicine
NC1=NC(=C(N1)C(=O)C1=CC=CC=C1)C1=CC=C(Cl)C=C1	5FFF	(2-amino-4-(4-chlorophenyl)-1H-imidazol-5-yl)(phenyl)methanone	NaN				247			247	2.47e-07	6.6073	Active	Colchicine
NC1=NC(=C(N1)C(=O)C1=CC=CC=C1)C1=CC=C(C=C1)C#N	6FFF	4-(2-amino-5-benzoyl-1H-imidazol-4-yl)benzonitrile	NaN				314			314	3.14e-07	6.50307	Active	Colchicine
COC1=CC=C(OC)C(=C1)C1=C(NC(N)=N1)C(=O)C1=CC(OC)=C(OC)C(OC)=C1	7FFF	(2-amino-4-(2,5-dimethoxyphenyl)-1H-imidazol-5-yl)(3,4,5-trimethoxyphenyl)methanone	NaN				147			147	1.47e-07	6.83268	Active	Colchicine
C[C@H]1[C@H](O)C2C=C(C)C3CC4C(C3C2[C@@H]1O)C1=C2O[C@H]4CC[C@H](OC1=O)[C@H]2C	5CCC	(3S,4R,6S,10R,11S,12S)-10,12-dihydroxy-4,8,11-trimethyl-4,6,6a,7,7a,9a,10,11,12,12a,12b,12c-dodecahydro-1H,3H-3,6-ethanopyrano[4,3-b]-as-indaceno[1,2-d]pyran-1-one	NaN			11				11	1.1e-08	7.95861	Active	Placlitaxel
C[C@@H]1CC2CC=CC(C\C=C/C(=O)O[C@@H](C\C=C\[C@@H](O)CC(=C)C1)[C@H](O)\C=C\C1CC(C)=CCO1)O2	1BB	(3Z,7S,9E,11S,15S)-11-hydroxy-7-((1R,E)-1-hydroxy-3-(4-methyl-3,6-dihydro-2H-pyran-2-yl)allyl)-15-methyl-13-methylene-6,21-dioxabicyclo[15.3.1]henicosa-3,9,19-trien-5-one	CHEMBL154035; CHEMBL155626; CHEMBL422513; CHEMBL347270		89					89	8.9e-08	7.05061	Active	Laulimalide
C[C@@H]1CC2CC=CC(C\C=C/C(=O)O[C@@H](C[C@@H]3O[C@H]3[C@@H](O)CC(=C)C1)[C@@H](O)\C=C\C1CC(C)=CCO1)O2	2BB	(3S,7S,8S,10S,12S,Z)-7-hydroxy-12-((1S,E)-1-hydroxy-3-(4-methyl-3,6-dihydro-2H-pyran-2-yl)allyl)-3-methyl-5-methylene-9,13,22-trioxatricyclo[16.3.1.08,10]docosa-15,19-dien-14-one	CHEMBL351803; CHEMBL155405		54					54	5.4e-08	7.26761	Active	Laulimalide
C[C@H]1CCC[C@@]2([C@@H](O2)C[C@H](OC(=O)C[C@@H](C(C(=O)[C@@H]([C@H]1O)C)(C)C)O)/C(=C/C3=CSC(=N3)C)/C)C	3BB	(1S,3S,7S,10R,11S,12S,16R)-7,11-dihydroxy-8,8,10,12,16-pentamethyl-3-((E)-1-(2-methylthiazol-4-yl)prop-1-en-2-yl)-4,17-dioxabicyclo[14.1.0]heptadecane-5,9-dione	CHEMBL2373999; CHEMBL94657; CHEMBL4303268		0.59					0.59	5.9e-10	9.22915	Active	Laulimalide
COC1=CC2=C(C=C1)C(=CN2)C(=O)C1=CC(OC)=CC(OC)=C1	10CC	(3,5-dimethoxyphenyl)(6-methoxy-1H-indol-3-yl)methanone	CHEMBL189189		20		23			20	2e-08	7.69897	Active	Colchicine
COC1=CC=C2N(C=CC2=C1)C(=O)C1=CC(OC)=C(OC)C(OC)=C1	11CC	(5-methoxy-1H-indol-1-yl)(3,4,5-trimethoxyphenyl)methanone	CHEMBL363956		590		671			590	5.9e-07	6.22915	Active	Colchicine
COC1=CC=C2N(C(=O)C3=CC(OC)=C(OC)C(OC)=C3)C(C)=CC2=C1	12CC	(5-methoxy-2-methyl-1H-indol-1-yl)(3,4,5-trimethoxyphenyl)methanone	CHEMBL186106		28		62			28	2.8e-08	7.55284	Active	Colchicine
COC1=CC=C2C=C(C)N(C(=O)C3=CC(OC)=C(OC)C(OC)=C3)C2=C1	13CC	(6-methoxy-2-methyl-1H-indol-1-yl)(3,4,5-trimethoxyphenyl)methanone	CHEMBL184628		7908		7533			7533	7.533e-06	5.12303	Inactive	Colchicine
COC1=CC=C2N(C=CC2=C1)C(=O)C1=CC(OC)=CC(OC)=C1	14CC	(3,5-dimethoxyphenyl)(5-methoxy-1H-indol-1-yl)methanone	CHEMBL185981		9429		4486			4486	4.486e-06	5.34814	Inactive	Colchicine
COC1=CC2=C(C=C1)C(=CN2)C(=O)C1=CC(OC)=C(OC)C(OC)=C1	1CC	(6-methoxy-1H-indol-3-yl)(3,4,5-trimethoxyphenyl)methanone	CHEMBL364123		7		23			7	7e-09	8.1549	Active	Colchicine
COC1=CC=CC2=C1C(=CN2)C(=O)C1=CC(OC)=C(OC)C(OC)=C1	2CC	(4-methoxy-1H-indol-3-yl)(3,4,5-trimethoxyphenyl)methanone	CHEMBL188418		9057		6499			6499	6.499e-06	5.18715	Inactive	Colchicine
COC1=CC2=C(NC=C2C(=O)C2=CC(OC)=C(OC)C(OC)=C2)C=C1	3CC	(5-methoxy-1H-indol-3-yl)(3,4,5-trimethoxyphenyl)methanone	CHEMBL186701		639		614			614	6.14e-07	6.21183	Active	Colchicine
COC1=CC=CC2=C1NC=C2C(=O)C1=CC(OC)=C(OC)C(OC)=C1	4CC	(7-methoxy-1H-indol-3-yl)(3,4,5-trimethoxyphenyl)methanone	CHEMBL186625		4772		729			729	7.29e-07	6.13727	Active	Colchicine
COC1=CC(=CC(OC)=C1OC)C(=O)C1=CNC2=C1C=CC(O)=C2	5CC	(6-hydroxy-1H-indol-3-yl)(3,4,5-trimethoxyphenyl)methanone	CHEMBL365299		728		815			728	7.28e-07	6.13787	Active	Colchicine
CCOC1=CC2=C(C=C1)C(=CN2)C(=O)C1=CC(OC)=C(OC)C(OC)=C1	6CC	(6-ethoxy-1H-indol-3-yl)(3,4,5-trimethoxyphenyl)methanone	CHEMBL188999		1		26			1	1e-09	9	Active	Colchicine
CCCOC1=CC2=C(C=C1)C(=CN2)C(=O)C1=CC(OC)=C(OC)C(OC)=C1	7CC	(6-propoxy-1H-indol-3-yl)(3,4,5-trimethoxyphenyl)methanone	CHEMBL362082		52		230			52	5.2e-08	7.284	Active	Colchicine
COC1=CC2=C(NC(C)=C2C(=O)C2=CC(OC)=C(OC)C(OC)=C2)C=C1	8CC	(5-methoxy-2-methyl-1H-indol-3-yl)(3,4,5-trimethoxyphenyl)methanone	CHEMBL183206		50		596			50	5e-08	7.30103	Active	Colchicine
COC1=CC2=C(C=C1)C(C(=O)C1=CC(OC)=C(OC)C(OC)=C1)=C(C)N2	9CC	(6-methoxy-2-methyl-1H-indol-3-yl)(3,4,5-trimethoxyphenyl)methanone	CHEMBL363063		0.9		6			0.9	9e-10	9.04576	Active	Colchicine
COC1=CC(\C=C/C2=CC(O)=C(OC)C=C2)=CC(OC)=C1OC	CA4	(Z)-2-methoxy-5-(3,4,5-trimethoxystyryl)phenol	CHEMBL41041; CHEMBL36455; CHEMBL67; CHEMBL43582; CHEMBL2142429; CHEMBL2028467	43	8	58	117	15		8	8e-09	8.09691	Active	Colchicine
COC1=C(OC)C(OC)=C2C(CCC(NCC3=CC(F)=CC=C3)C3=CC(=O)C(OC)=CC=C23)=C1	1YY	7-((3-fluorobenzyl)amino)-1,2,3,10-tetramethoxy-6,7-dihydrobenzo[a]heptalen-9(5H)-one	CHEMBL2181009					89.1		89.1	8.91e-08	7.05012	Active	Colchicine
COC1=C(OC)C(OC)=C2C(CCC(NCC3=C(F)C(F)=CC=C3)C3=CC(=O)C(OC)=CC=C23)=C1	2YY	7-((2,3-difluorobenzyl)amino)-1,2,3,10-tetramethoxy-6,7-dihydrobenzo[a]heptalen-9(5H)-one	CHEMBL2180999					86		86	8.6e-08	7.0655	Active	Colchicine
COC1=C(OC)C(OC)=C2C(CCC(NCC3=CC(F)=C(F)C=C3)C3=CC(=O)C(OC)=CC=C23)=C1	3YY	7-((3,4-difluorobenzyl)amino)-1,2,3,10-tetramethoxy-6,7-dihydrobenzo[a]heptalen-9(5H)-one	CHEMBL2181000					16		16	1.6e-08	7.79588	Active	Colchicine
COC1=C(OC)C(OC)=C2C(CCC(NCC3=CC(F)=CC(F)=C3)C3=CC(=O)C(OC)=CC=C23)=C1	4YY	7-((3,5-difluorobenzyl)amino)-1,2,3,10-tetramethoxy-6,7-dihydrobenzo[a]heptalen-9(5H)-one	CHEMBL2181001			25.3		523		25.3	2.53e-08	7.59688	Active	Colchicine
COC1=C(OC)C(OC)=C2C(CCC(NCC3=CC(F)=C(F)C(F)=C3)C3=CC(=O)C(OC)=CC=C23)=C1	5YY	1,2,3,10-tetramethoxy-7-((3,4,5-trifluorobenzyl)amino)-6,7-dihydrobenzo[a]heptalen-9(5H)-one	CHEMBL2181002					92.2		92.2	9.22e-08	7.03527	Active	Colchicine
COC1=CC=C(CNC2CCC3=CC(OC)=C(OC)C(OC)=C3C3=CC=C(OC)C(=O)C=C23)C=C1	6YY	1,2,3,10-tetramethoxy-7-((4-methoxybenzyl)amino)-6,7-dihydrobenzo[a]heptalen-9(5H)-one	CHEMBL2181004					93		93	9.3e-08	7.03152	Active	Colchicine
COC1=CC(=CC(OC)=C1OC)C(=O)C1=CC2=C(C=C1)N(C)C=C2	1ZZ	(1-methyl-1H-indol-5-yl)(3,4,5-trimethoxyphenyl)methanone	CHEMBL230741			25	190			25	2.5e-08	7.60206	Active	Colchicine
COC1=CC=C(C(=O)C2=CC3=C(C=C2)N(C)C=C3)C(OC)=C1OC	2ZZ	(1-methyl-1H-indol-5-yl)(2,3,4-trimethoxyphenyl)methanone	CHEMBL572527			30	380			30	3e-08	7.52288	Active	Colchicine
COC1=CC(=CC(OC)=C1OC)C(=C)C1=CC2=C(C=C1)N(C)C=C2	3ZZ	1-methyl-5-(1-(3,4,5-trimethoxyphenyl)vinyl)-1H-indole	CHEMBL2326660			2.7	28			2.7	2.7e-09	8.56864	Active	Colchicine
COC1=CC=C(C(=C)C2=CC3=C(C=C2)N(C)C=C3)C(OC)=C1OC	4ZZ	1-methyl-5-(1-(2,3,4-trimethoxyphenyl)vinyl)-1H-indole	CHEMBL2326661			32	730			32	3.2e-08	7.49485	Active	Colchicine
COC1=CC(=CC(OC)=C1OC)C(=O)C1=CC2=C(C=C1)N(C)C=C2C=O	5ZZ	1-methyl-5-(3,4,5-trimethoxybenzoyl)-1H-indole-3-carbaldehyde	CHEMBL2326662			320				320	3.2e-07	6.49485	Active	Colchicine
COC1=CC=C(C(=O)C2=CC3=C(C=C2)N(C)C=C3C=O)C(OC)=C1OC	6ZZ	1-methyl-5-(2,3,4-trimethoxybenzoyl)-1H-indole-3-carbaldehyde	CHEMBL2326663			780				780	7.8e-07	6.10791	Active	Colchicine
COC1=CC(=CC(OC)=C1OC)C(=C)C1=CC2=C(C=C1)N(C)C=C2C=O	7ZZ	1-methyl-5-(1-(3,4,5-trimethoxyphenyl)vinyl)-1H-indole-3-carbaldehyde	CHEMBL2326664			20	3000			20	2e-08	7.69897	Active	Colchicine
COC1=CC=C(C(=C)C2=CC3=C(C=C2)N(C)C=C3C=O)C(OC)=C1OC	8ZZ	1-methyl-5-(1-(2,3,4-trimethoxyphenyl)vinyl)-1H-indole-3-carbaldehyde	CHEMBL2326665			32	1800			32	3.2e-08	7.49485	Active	Colchicine
COC1=CC(=CC(OC)=C1OC)C(=C\C=O)\C1=CC2=C(C=C1)N(C)C=C2C=O	9ZZ	(E)-1-methyl-5-(3-oxo-1-(3,4,5-trimethoxyphenyl)prop-1-en-1-yl)-1H-indole-3-carbaldehyde	CHEMBL2326666; CHEMBL2326667			30	320			30	3e-08	7.52288	Active	Colchicine
COC1=CC(=CC(OC)=C1OC)C(C)C1=CC2=C(C=C1)N(C)C=C2	10ZZ	1-methyl-5-(1-(3,4,5-trimethoxyphenyl)ethyl)-1H-indole	CHEMBL2326669			0.64	6.8			0.64	6.4e-10	9.19382	Active	Colchicine
COC1=CC=C(C(C)C2=CC3=C(C=C2)N(C)C=C3)C(OC)=C1OC	11ZZ	1-methyl-5-(1-(2,3,4-trimethoxyphenyl)ethyl)-1H-indole	CHEMBL2326670			310	470			310	3.1e-07	6.50864	Active	Colchicine
COC1=CC(=CC(OC)=C1OC)C(=C)C1=CC2=C(C=C1)N(C)C=C2C(O)=O	12ZZ	1-methyl-5-(1-(3,4,5-trimethoxyphenyl)vinyl)-1H-indole-3-carboxylic acid	CHEMBL2326672			880	1100			880	8.8e-07	6.05552	Active	Colchicine
COC1=CC(=CC(OC)=C1OC)C(C)C1=CC2=C(C=C1)N(C)C=C2C	13ZZ	1,3-dimethyl-5-(1-(3,4,5-trimethoxyphenyl)ethyl)-1H-indole	CHEMBL2326640			310	320			310	3.1e-07	6.50864	Active	Colchicine
COC1=CC(=CC(OC)=C1OC)C(=C\C)\C1=CC2=C(C=C1)N(C)C=C2C#N	14ZZ	(E)-1-methyl-5-(1-(3,4,5-trimethoxyphenyl)prop-1-en-1-yl)-1H-indole-3-carbonitrile	NaN			2.9	8.4			2.9	2.9e-09	8.5376	Active	Colchicine
COC1=CC=C(\C(=C\C)C2=CC3=C(C=C2)N(C)C=C3C#N)C(OC)=C1OC	15ZZ	(E)-1-methyl-5-(1-(2,3,4-trimethoxyphenyl)prop-1-en-1-yl)-1H-indole-3-carbonitrile	NaN			32	360			32	3.2e-08	7.49485	Active	Colchicine
COC1=CC=C(C(=O)C2=CC3=C(C=C2)N(C)C=C3C#N)C(OC)=C1OC	16ZZ	1-methyl-5-(2,3,4-trimethoxybenzoyl)-1H-indole-3-carbonitrile	CHEMBL2326647			270	2000			270	2.7e-07	6.56864	Active	Colchicine
COC1=CC(=CC(OC)=C1OC)C(=C)C1=CC2=C(C=C1)N(C)C=C2C(N)=O	17ZZ	1-methyl-5-(1-(3,4,5-trimethoxyphenyl)vinyl)-1H-indole-3-carboxamide	CHEMBL2326648			0.25	1.8			0.25	2.5e-10	9.60206	Active	Colchicine
COC1=CC(=CC(OC)=C1OC)C(=C)C1=CC2=C(C=C1)N(C)C=C2CO	18ZZ	(1-methyl-5-(1-(3,4,5-trimethoxyphenyl)vinyl)-1H-indol-3-yl)methanol	CHEMBL2326649			310	3200			310	3.1e-07	6.50864	Active	Colchicine
COC1=CC=C(C(=C)C2=CC3=C(C=C2)N(C)C=C3CO)C(OC)=C1OC	19ZZ	(1-methyl-5-(1-(2,3,4-trimethoxyphenyl)vinyl)-1H-indol-3-yl)methanol	CHEMBL2326650			300	440			300	3e-07	6.52288	Active	Colchicine
COC1=CC(=CC(OC)=C1OC)C(=O)C1=NC2=C(C=CC(Br)=C2)N1C	20ZZ	(5-bromo-1-methyl-1H-benzo[d]imidazol-2-yl)(3,4,5-trimethoxyphenyl)methanone	CHEMBL2326654			190	400			190	1.9e-07	6.72125	Active	Colchicine
COC1=CC(=CC(OC)=C1OC)C(=O)C1=NC2=C(C=C(Br)C=C2)N1C	21ZZ	(6-bromo-1-methyl-1H-benzo[d]imidazol-2-yl)(3,4,5-trimethoxyphenyl)methanone	CHEMBL2326655			2300				2300	2.3e-06	5.63827	Inactive	Colchicine
COC1=CC(=CC(OC)=C1OC)C(=O)C1=CC2=C(OC=N2)C=C1	22ZZ	benzo[d]oxazol-5-yl(3,4,5-trimethoxyphenyl)methanone	CHEMBL2326656			340				340	3.4e-07	6.46852	Active	Colchicine
COC1=CC(=CC(OC)=C1OC)C(=C)C1=CC2=C(NC=C2)C=C1	23ZZ	5-(1-(3,4,5-trimethoxyphenyl)vinyl)-1H-indole	CHEMBL2326657			2100	9000			2100	2.1e-06	5.67778	Inactive	Colchicine
COC1=CC(=CC(OC)=C1OC)C(C)C1=CC2=C(NC=C2)C=C1	24ZZ	5-(1-(3,4,5-trimethoxyphenyl)ethyl)-1H-indole	CHEMBL2326658			2300	4900			2300	2.3e-06	5.63827	Inactive	Colchicine
COC1=CC(=CC(OC)=C1OC)C(C)C1=CC2=C(NC=C2C=O)C=C1	25ZZ	5-(1-(3,4,5-trimethoxyphenyl)ethyl)-1H-indole-3-carbaldehyde	CHEMBL2326659			5800	9100			5800	5.8e-06	5.23657	Inactive	Colchicine
COC1=C(OC)C=C(C=C1)C1=NC(=CC=C1)C1=CC=C(O)C=C1	10AAA	4-(6-(3,4-dimethoxyphenyl)pyridin-2-yl)phenol	CHEMBL3234917			860				860	8.6e-07	6.0655	Active	Colchicine
COC1=CC(=CC(OC)=C1OC)C1=CC=CC(=N1)C1=CC(OC)=C(OC)C=C1	11AAA	2-(3,4-dimethoxyphenyl)-6-(3,4,5-trimethoxyphenyl)pyridine	CHEMBL3234918			26		2490		26	2.6e-08	7.58503	Active	Colchicine
COC1=CC=C(C(OC)=C1)C1=CC=CC(=N1)C1=CC(OC)=C(OC)C=C1	12AAA	2-(2,4-dimethoxyphenyl)-6-(3,4-dimethoxyphenyl)pyridine	CHEMBL3234920					13000		13000	1.3e-05	4.88606	Inactive	Colchicine
COC1=CC=C(C(OC)=C1)C1=CC=CC(=N1)C1=CC(OC)=C(OC)C(OC)=C1	13AAA	2-(2,4-dimethoxyphenyl)-6-(3,4,5-trimethoxyphenyl)pyridine	CHEMBL3234922			4430	690			690	6.9e-07	6.16115	Active	Colchicine
COC1=CC=C(C=C1)C1=NC(=CC=C1)C1=CC=C(OC)C=C1OC	14AAA	2-(2,4-dimethoxyphenyl)-6-(4-methoxyphenyl)pyridine	CHEMBL3234923			3.8	89	3.1		3.1	3.1e-09	8.50864	Active	Colchicine
COC1=CC(OC)=C(C=C1)C1=NC(=CC=C1)C1=CC=C(O)C=C1	15AAA	4-(6-(2,4-dimethoxyphenyl)pyridin-2-yl)phenol	CHEMBL3234926				4220	17200		4220	4.22e-06	5.37469	Inactive	Colchicine
COC1=CC=C(OC)C(=C1)C1=CC=CC(=N1)C1=CC(OC)=C(OC)C(OC)=C1	16AAA	2-(2,5-dimethoxyphenyl)-6-(3,4,5-trimethoxyphenyl)pyridine	NaN			34	330	34		34	3.4e-08	7.46852	Active	Colchicine
COC1=CC(=CC=C1)C1=CC=CC(=N1)C1=C(OC)C=C(OC)C=C1	17AAA	2-(2,4-dimethoxyphenyl)-6-(3-methoxyphenyl)pyridine	CHEMBL3234930			67	560	9020		67	6.7e-08	7.17393	Active	Colchicine
COC1=CC(OC)=C(C=C1)C1=NC(=CC=C1)C1=CC=C(OC)C(O)=C1	18AAA	5-(6-(2,4-dimethoxyphenyl)pyridin-2-yl)-2-methoxyphenol	CHEMBL3234933; CHEMBL3234935			1.4	44	4.6		1.4	1.4e-09	8.85387	Active	Colchicine
COC1=CC=C(C=C1O)C1=CC=CC(=N1)C1=CC(OC)=C(OC)C(OC)=C1	19AAA	2-methoxy-5-(6-(3,4,5-trimethoxyphenyl)pyridin-2-yl)phenol	NaN			4.7	2640	69		4.7	4.7e-09	8.3279	Active	Colchicine
COC1=CC(=CC(OC)=C1OC)C1=NC(Br)=CC=C1	1AAA	2-bromo-6-(3,4,5-trimethoxyphenyl)pyridine	CHEMBL3234903			12000	9000	6000		6000	6e-06	5.22185	Inactive	Colchicine
COC1=CC=C(C=C1)C1=NC(Br)=CC=C1	2AAA	2-bromo-6-(4-methoxyphenyl)pyridine	CHEMBL3234906			2000	2000	10000		2000	2e-06	5.69897	Inactive	Colchicine
COC1=CC(=CC(OC)=C1OC)C1=NC=CC=C1Br	3AAA	3-bromo-2-(3,4,5-trimethoxyphenyl)pyridine	CHEMBL3234907			14000		12050		12050	1.205e-05	4.91901	Inactive	Colchicine
COC1=CC(=CC(OC)=C1OC)C1=NC(=CC=C1)C1=CC=CC=C1	4AAA	2-phenyl-6-(3,4,5-trimethoxyphenyl)pyridine	NaN			1000		11000		1000	1e-06	6	Active	Colchicine
COC1=CC(OC)=C(C=C1)C1=NC(=CC=C1)C1=CC=CC=C1	5AAA	2-(2,4-dimethoxyphenyl)-6-phenylpyridine	NaN			11	79	75		11	1.1e-08	7.95861	Active	Colchicine
COC1=CC=C(C=C1)C1=NC(=CC=C1)C1=CC=CC=C1	6AAA	2-(4-methoxyphenyl)-6-phenylpyridine	NaN			2000		9000		2000	2e-06	5.69897	Inactive	Colchicine
COC1=CC(=CC(OC)=C1OC)C1=NC=C(C=C1)C1=CC=CC=C1	7AAA	5-phenyl-2-(3,4,5-trimethoxyphenyl)pyridine	NaN			2680		11000		2680	2.68e-06	5.57187	Inactive	Colchicine
COC1=CC(OC)=C(C=C1)C1=NC=CC(=C1)C1=CC=CC=C1	8AAA	2-(2,4-dimethoxyphenyl)-4-phenylpyridine	NaN			790	7860	2630		790	7.9e-07	6.10237	Active	Colchicine
COC1=CC(=CC(OC)=C1OC)C1=NC(=CC=C1)C1=CC=C(O)C=C1	9AAA	4-(6-(3,4,5-trimethoxyphenyl)pyridin-2-yl)phenol	NaN			8000		10000		8000	8e-06	5.09691	Inactive	Colchicine
[H][C@]12[C@H](OC(=O)C3=CC=CC=C3)[C@]3(O)C[C@H](OC(=O)[C@H](O)[C@@H](NC(=O)C4=CC=CC=C4)C4=CC=CC=C4)C(C)=C([C@@H](OC(C)=O)C(=O)[C@]1(C)[C@@H](O)C[C@H]1OC[C@@]21OC(C)=O)C3(C)C	Placlitaxel	(2aR,4S,4aS,6R,9S,11S,12S,12aR,12bS)-9-(((2R,3S)-3-benzamido-2-hydroxy-3-phenylpropanoyl)oxy)-12-(benzoyloxy)-4,11-dihydroxy-4a,8,13,13-tetramethyl-5-oxo-3,4,4a,5,6,9,10,11,12,12a-decahydro-1H-7,11-methanocyclodeca[3,4]benzo[1,2-b]oxete-6,12b(2aH)-diyl diacetate	CHEMBL503883; CHEMBL533732; CHEMBL601767; CHEMBL341418; CHEMBL428647; CHEMBL70362; CHEMBL137050; CHEMBL352705; CHEMBL3195687; CHEMBL44384; CHEMBL1394818; CHEMBL372351; CHEMBL304291; CHEMBL1394061		3.2		3.6			3.2	3.2e-09	8.49485	Active	Placlitaxel
COC1=CC=C(C(=C)C2=CC(O)=C(OC)C=C2)C2=C1C=CC(C)(C)O2	10N	2-methoxy-5-(1-(5-methoxy-2,2-dimethyl-2H-chromen-8-yl)vinyl)phenol	NaN	459		74	84			74	7.4e-08	7.13077	Active	Colchicine
COC1=CC=C(C(=O)C2=CC(O)=C(OC)C=C2)C2=C1OC(C)(C)C=C2	11N	(3-hydroxy-4-methoxyphenyl)(8-methoxy-2,2-dimethyl-2H-chromen-5-yl)methanone	NaN	357		267	156			156	1.56e-07	6.80688	Active	Colchicine
COC1=CC=C(C(=C)C2=CC(O)=C(OC)C=C2)C2=C1OC(C)(C)C=C2	12N	2-methoxy-5-(1-(8-methoxy-2,2-dimethyl-2H-chromen-5-yl)vinyl)phenol	NaN	862		4678	302			302	3.02e-07	6.51999	Active	Colchicine
COC1=CC=C(C=C1)C(=O)C1=CC=C(OC)C2=C1OC(C)(C)C=C2	1N	(5-methoxy-2,2-dimethyl-2H-chromen-8-yl)(4-methoxyphenyl)methanone	NaN	339		272	157			157	1.57e-07	6.8041	Active	Colchicine
COC1=CC=CC(=C1)C(=O)C1=CC=C(OC)C2=C1OC(C)(C)C=C2	2N	(5-methoxy-2,2-dimethyl-2H-chromen-8-yl)(3-methoxyphenyl)methanone	NaN	1286		1498	1057			1057	1.057e-06	5.97593	Inactive	Colchicine
COC1=CC=C(C(=O)C2=C(OC)C=CC=C2)C2=C1C=CC(C)(C)O2	3N	(5-methoxy-2,2-dimethyl-2H-chromen-8-yl)(2-methoxyphenyl)methanone	NaN	1248.9		2578	1172			1172	1.172e-06	5.93107	Inactive	Colchicine
COC1=CC=C(C(=O)C2=CC(F)=C(OC)C=C2)C2=C1C=CC(C)(C)O2	5N	(3-fluoro-4-methoxyphenyl)(5-methoxy-2,2-dimethyl-2H-chromen-8-yl)methanone	NaN	206		197	93			93	9.3e-08	7.03152	Active	Colchicine
COC1=CC=C(C(=O)C2=CC(C)=C(OC)C=C2)C2=C1C=CC(C)(C)O2	6N	(5-methoxy-2,2-dimethyl-2H-chromen-8-yl)(4-methoxy-3-methylphenyl)methanone	NaN	357		97	150			97	9.7e-08	7.01323	Active	Colchicine
COC1=CC(C)=C(C=C1)C(=O)C1=CC=C(OC)C2=C1OC(C)(C)C=C2	7N	(5-methoxy-2,2-dimethyl-2H-chromen-8-yl)(4-methoxy-2-methylphenyl)methanone	NaN	595		496	281			281	2.81e-07	6.55129	Active	Colchicine
COC1=CC=C(C(=O)C2=CC=C(SC)C=C2)C2=C1C=CC(C)(C)O2	8N	(5-methoxy-2,2-dimethyl-2H-chromen-8-yl)(4-(methylthio)phenyl)methanone	NaN	598		469	227			227	2.27e-07	6.64397	Active	Colchicine
COC1=CC=C(C(=O)C2=CC(O)=C(OC)C=C2)C2=C1C=CC(C)(C)O2	9N	(3-hydroxy-4-methoxyphenyl)(5-methoxy-2,2-dimethyl-2H-chromen-8-yl)methanone	NaN	30		29	18			18	1.8e-08	7.74473	Active	Colchicine
CC1(C=CC2=C(C=CC(=C2O1)C(=O)C=CC3=CC=C(C=C3)OC)OC)C	Millepachine	(E)-1-(5-methoxy-2,2-dimethyl-2H-chromen-8-yl)-3-(4-methoxyphenyl)prop-2-en-1-one	CHEMBL2041121	5610		5070	3750			3750	3.75e-06	5.42597	Inactive	Colchicine
COC1=C(C=C(C=C1)C(=O)C2=CC(=C(C(=C2)OC)OC)OC)O	Phenstatin	(3-hydroxy-4-methoxyphenyl)(3,4,5-trimethoxyphenyl)methanone	CHEMBL276625	123		42	179			42	4.2e-08	7.37675	Active	Colchicine
COC1=CC=C(C=C1)C1=CC=C(N\C=C/C(=O)C2=C(N=C3C=CC=CN23)C2=CC=CC=C2)C=C1	10M	(Z)-3-((4'-methoxy-[1,1'-biphenyl]-4-yl)amino)-1-(2-phenylimidazo[1,2-a]pyridin-3-yl)prop-2-en-1-one	NaN		7609	14900	1670			1670	1.67e-06	5.77728	Inactive	Colchicine
BrC1=CC=C(C=C1)C1=CC=C(N\C=C/C(=O)C2=C(N=C3C=CC=CN23)C2=CC=CC=C2)C=C1	11M	(Z)-3-((4'-bromo-[1,1'-biphenyl]-4-yl)amino)-1-(2-phenylimidazo[1,2-a]pyridin-3-yl)prop-2-en-1-one	NaN		8667	2042	1349			1349	1.349e-06	5.86999	Inactive	Colchicine
O=C(\C=C/NC1=CC=C(C=C1)C1=CC2=CC=CC=C2N=C1)C1=C(N=C2C=CC=CN12)C1=CC=CC=C1	12M	(Z)-1-(2-phenylimidazo[1,2-a]pyridin-3-yl)-3-((4-(quinolin-3-yl)phenyl)amino)prop-2-en-1-one	NaN		5167	3076	1750			1750	1.75e-06	5.75696	Inactive	Colchicine
O=C(\C=C/NC1=CC=C(C=C1)C1=CC2=CC=NC=C2C=C1)C1=C(N=C2C=CC=CN12)C1=CC=CC=C1	13M	(Z)-3-((4-(isoquinolin-6-yl)phenyl)amino)-1-(2-phenylimidazo[1,2-a]pyridin-3-yl)prop-2-en-1-one	NaN		1807	1219	861			861	8.61e-07	6.065	Active	Colchicine
COC1=CC(=CC(OC)=C1OC)C1=CC=C(N\C=C/C(=O)C2=C(N=C3C=CC=CN23)C2=CC=C(Cl)C=C2)C=C1	14M	(Z)-1-(2-(4-chlorophenyl)imidazo[1,2-a]pyridin-3-yl)-3-((3',4',5'-trimethoxy-[1,1'-biphenyl]-4-yl)amino)prop-2-en-1-one	NaN		3388	3020	1138			1138	1.138e-06	5.94386	Inactive	Colchicine
COC1=CC(=CC(OC)=C1)C1=CC=C(N\C=C/C(=O)C2=C(N=C3C=CC=CN23)C2=CC=C(Cl)C=C2)C=C1	15M	(Z)-1-(2-(4-chlorophenyl)imidazo[1,2-a]pyridin-3-yl)-3-((3',5'-dimethoxy-[1,1'-biphenyl]-4-yl)amino)prop-2-en-1-one	NaN		13580	14560	9897			9897	9.897e-06	5.0045	Inactive	Colchicine
COC1=CC=C(C=C1)C1=CC=C(N\C=C/C(=O)C2=C(N=C3C=CC=CN23)C2=CC=C(Cl)C=C2)C=C1	16M	(Z)-1-(2-(4-chlorophenyl)imidazo[1,2-a]pyridin-3-yl)-3-((4'-methoxy-[1,1'-biphenyl]-4-yl)amino)prop-2-en-1-one	NaN		16330	11850	6458			6458	6.458e-06	5.1899	Inactive	Colchicine
ClC1=CC=C(C=C1)C1=C(N2C=CC=CC2=N1)C(=O)\C=C/NC1=CC=C(C=C1)C1=CC=C(Br)C=C1	17M	(Z)-3-((4'-bromo-[1,1'-biphenyl]-4-yl)amino)-1-(2-(4-chlorophenyl)imidazo[1,2-a]pyridin-3-yl)prop-2-en-1-one	NaN		2692	1479	933			933	9.33e-07	6.03012	Active	Colchicine
ClC1=CC=C(C=C1)C1=C(N2C=CC=CC2=N1)C(=O)\C=C/NC1=CC=C(C=C1)C1=CC2C=NCC2C=C1	18M	(Z)-1-(2-(4-chlorophenyl)imidazo[1,2-a]pyridin-3-yl)-3-((4-(3a,7a-dihydro-1H-isoindol-5-yl)phenyl)amino)prop-2-en-1-one	NaN		7125	3243	1014			1014	1.014e-06	5.99396	Inactive	Colchicine
ClC1=CC=C(C=C1)C1=C(N2C=CC=CC2=N1)C(=O)\C=C/NC1=CC=C(C=C1)C1=CC2=C(NC=C2)C=C1	19M	(Z)-3-((4-(1H-indol-5-yl)phenyl)amino)-1-(2-(4-chlorophenyl)imidazo[1,2-a]pyridin-3-yl)prop-2-en-1-one	NaN		9600	10930	2291			2291	2.291e-06	5.63997	Inactive	Colchicine
COC1=CC=C(C=C1)C1=C(N2C=CC=CC2=N1)C(=O)\C=C/NC1=CC(OC)=CC(OC)=C1	1M	(Z)-3-((3,5-dimethoxyphenyl)amino)-1-(2-(4-methoxyphenyl)imidazo[1,2-a]pyridin-3-yl)prop-2-en-1-one	CHEMBL4284264		14860	4571	4467			4467	4.467e-06	5.34998	Inactive	Colchicine
ClC1=CC=C(C=C1)C1=C(N2C=CC=CC2=N1)C(=O)\C=C/NC1=CC=C(C=C1)C1=CC2=CC=CC=C2N=C1	20M	(Z)-1-(2-(4-chlorophenyl)imidazo[1,2-a]pyridin-3-yl)-3-((4-(quinolin-3-yl)phenyl)amino)prop-2-en-1-one	NaN		18860	3715	2884			2884	2.884e-06	5.54	Inactive	Colchicine
ClC1=CC=C(C=C1)C1=C(N2C=CC=CC2=N1)C(=O)\C=C/NC1=CC=C(C=C1)C1=CC2=CC=NC=C2C=C1	21M	(Z)-1-(2-(4-chlorophenyl)imidazo[1,2-a]pyridin-3-yl)-3-((4-(isoquinolin-6-yl)phenyl)amino)prop-2-en-1-one	NaN		22780	16350	13040			13040	1.304e-05	4.88472	Inactive	Colchicine
COC1=CC=C(N\C=C/C(=O)C2=C(N=C3C=CC=CN23)C2=CC=C(OC)C=C2)C=C1	2M	(Z)-3-((4-methoxyphenyl)amino)-1-(2-(4-methoxyphenyl)imidazo[1,2-a]pyridin-3-yl)prop-2-en-1-one	CHEMBL4294896		16500	19950	12650			12650	1.265e-05	4.89791	Inactive	Colchicine
COC1=CC=C(C=C1)C1=C(N2C=CC=CC2=N1)C(=O)\C=C/NC1=CC=C(Br)C=C1	3M	(Z)-3-((4-bromophenyl)amino)-1-(2-(4-methoxyphenyl)imidazo[1,2-a]pyridin-3-yl)prop-2-en-1-one	CHEMBL4292575		9833	4545	1346			1346	1.346e-06	5.87095	Inactive	Colchicine
COC1=CC=C(C=C1)C1=C(N2C=CC=CC2=N1)C(=O)\C=C/NC1=CC=C(F)C=C1	4M	(Z)-3-((4-fluorophenyl)amino)-1-(2-(4-methoxyphenyl)imidazo[1,2-a]pyridin-3-yl)prop-2-en-1-one	CHEMBL4284685		13000	10950	3251			3251	3.251e-06	5.48798	Inactive	Colchicine
COC1=CC=C(C=C1)C1=C(N2C=CC=CC2=N1)C(=O)\C=C/NC1=CC=C(C=C1)C1=CC=C2NC=CC2=C1	5M	(Z)-3-((4-(1H-indol-5-yl)phenyl)amino)-1-(2-(4-methoxyphenyl)imidazo[1,2-a]pyridin-3-yl)prop-2-en-1-one	NaN		18940	13600	10970			10970	1.097e-05	4.95979	Inactive	Colchicine
COC1=CC=C(C=C1)C1=C(N2C=CC=CC2=N1)C(=O)\C=C/NC1=CC=C(C=C1)C1=CC=C2CN=CC2=C1	6M	(Z)-3-((4-(1H-isoindol-5-yl)phenyl)amino)-1-(2-(4-methoxyphenyl)imidazo[1,2-a]pyridin-3-yl)prop-2-en-1-one	NaN		19350	15320	8800			8800	8.8e-06	5.05552	Inactive	Colchicine
COC1=CC=C(C=C1)C1=C(N2C=CC=CC2=N1)C(=O)\C=C/NC1=CC=C(C=C1)C1=CC2=CC=CC=C2N=C1	7M	(Z)-1-(2-(4-methoxyphenyl)imidazo[1,2-a]pyridin-3-yl)-3-((4-(quinolin-3-yl)phenyl)amino)prop-2-en-1-one	NaN		14950	9440	1052			1052	1.052e-06	5.97798	Inactive	Colchicine
COC1=CC=C(C=C1)C1=C(N2C=CC=CC2=N1)C(=O)\C=C/NC1=CC=C(C=C1)C1=CC2=CC=NC=C2C=C1	8M	(Z)-3-((4-(isoquinolin-6-yl)phenyl)amino)-1-(2-(4-methoxyphenyl)imidazo[1,2-a]pyridin-3-yl)prop-2-en-1-one	NaN		11630	4852	1211			1211	1.211e-06	5.91686	Inactive	Colchicine
COC1=CC(=CC(OC)=C1)C1=CC=C(N\C=C/C(=O)C2=C(N=C3C=CC=CN23)C2=CC=CC=C2)C=C1	9M	(Z)-3-((3',5'-dimethoxy-[1,1'-biphenyl]-4-yl)amino)-1-(2-phenylimidazo[1,2-a]pyridin-3-yl)prop-2-en-1-one	NaN		10220	3090	2239			2239	2.239e-06	5.64995	Inactive	Colchicine
COC(=O)NC1=NC2=C(N1)C=C(C=C2)C(=O)C3=CC=CS3	Nocodazole	methyl (6-(thiophene-2-carbonyl)-1H-benzo[d]imidazol-2-yl)carbamate	CHEMBL9514		1086	1611	1393	760		760	7.6e-07	6.11919	Active	Colchicine
C\C=C\C=C/C(=O)NC(O)[C@@H]1C\C(C)=C\COCC\C=C\C(=O)C\C(C)=C/C=C/C(=O)O1	10HHH	(2Z,4E)-N-(((S,4E,10E,14Z,16E)-4,14-dimethyl-12,18-dioxo-1,7-dioxacyclooctadeca-4,10,14,16-tetraen-2-yl)(hydroxy)methyl)hexa-2,4-dienamide	NaN	309	165				218	165	1.65e-07	6.78252	Active	Placlitaxel
C\C=C\C=C/C(=O)N[C@@H](O)[C@@H]1C\C(C)=C\C2CC(=C)CC(C\C=C\C(=O)C\C(C)=C/C=C/C(=O)O1)O2	1HHH	(2Z,4E)-N-((1S)-((2E,5S,8E,10Z,14E)-3,11-dimethyl-19-methylene-7,13-dioxo-6,21-dioxabicyclo[15.3.1]henicosa-2,8,10,14-tetraen-5-yl)(hydroxy)methyl)hexa-2,4-dienamide	CHEMBL582439; CHEMBL4287683; CHEMBL4281953	7.2	6.5		3.2		2.9	2.9	2.9e-09	8.5376	Active	Placlitaxel
C\C1=C\C=C\C(=O)O[C@@H](C\C(C)=C\C2CC(=C)CC(C\C=C\C(=O)C1)O2)C=O	2HHH	(2E,5S,8E,10Z,14E)-3,11-dimethyl-19-methylene-7,13-dioxo-6,21-dioxabicyclo[15.3.1]henicosa-2,8,10,14-tetraene-5-carbaldehyde	CHEMBL4129061; CHEMBL4288175	210	247		301		751	210	2.1e-07	6.67778	Active	Placlitaxel
C\C=C\C=C/C(=O)N[C@H](O)[C@@H]1C\C(C)=C\C2CC(=C)CC(C\C=C\C(=O)C\C(C)=C/C=C/C(=O)O1)O2	3HHH	(2Z,4E)-N-((1R)-((2E,5S,8E,10Z,14E)-3,11-dimethyl-19-methylene-7,13-dioxo-6,21-dioxabicyclo[15.3.1]henicosa-2,8,10,14-tetraen-5-yl)(hydroxy)methyl)hexa-2,4-dienamide	CHEMBL582439; CHEMBL4287683; CHEMBL4281953	88	42		53		50	42	4.2e-08	7.37675	Active	Placlitaxel
C\C1=C\C=C\C(=O)O[C@@H](C\C(C)=C\C2CC(=C)CC(C\C=C\C(=O)C1)O2)C(CO)CO	4HHH	(2E,5S,8E,10Z,14E)-5-(1,3-dihydroxypropan-2-yl)-3,11-dimethyl-19-methylene-6,21-dioxabicyclo[15.3.1]henicosa-2,8,10,14-tetraene-7,13-dione	NaN	155	106		127		320	106	1.06e-07	6.97469	Active	Placlitaxel
COCC(COC)[C@@H]1C\C(C)=C\C2CC(=C)CC(C\C=C\C(=O)C\C(C)=C/C=C/C(=O)O1)O2	5HHH	(2E,5S,8E,10Z,14E)-5-(1,3-dimethoxypropan-2-yl)-3,11-dimethyl-19-methylene-6,21-dioxabicyclo[15.3.1]henicosa-2,8,10,14-tetraene-7,13-dione	NaN	1603	1498		1072		1274	1072	1.072e-06	5.96981	Inactive	Placlitaxel
C\C1=C\C=C\C(=O)O[C@@H](C\C(C)=C\C2CC(=C)CC(C\C=C\C(=O)C1)O2)C(C(O)=O)C(O)=O	6HHH	2-((2E,5S,8E,10Z,14E)-3,11-dimethyl-19-methylene-7,13-dioxo-6,21-dioxabicyclo[15.3.1]henicosa-2,8,10,14-tetraen-5-yl)malonic acid	NaN	12733	7634		9732		9338	7634	7.634e-06	5.11725	Inactive	Placlitaxel
C\C1=C\C=C\C(=O)O[C@H](CO)C\C(C)=C\C2CCCC(C\C=C\C(=O)C1)O2	7HHH	(2E,5S,8E,10Z,14E)-5-(hydroxymethyl)-3,11-dimethyl-6,21-dioxabicyclo[15.3.1]henicosa-2,8,10,14-tetraene-7,13-dione	NaN	74	114		189		104	74	7.4e-08	7.13077	Active	Placlitaxel
C\C1=C\C=C\C(=O)O[C@@H](C\C(C)=C\C2CCCC(C\C=C\C(=O)C1)O2)C=O	8HHH	(2E,5S,8E,10Z,14E)-3,11-dimethyl-7,13-dioxo-6,21-dioxabicyclo[15.3.1]henicosa-2,8,10,14-tetraene-5-carbaldehyde	NaN	249	68		149			68	6.8e-08	7.16749	Active	Placlitaxel
C\C1=C/COCC\C=C\C(=O)C\C(C)=C/C=C/C(=O)O[C@@H](C1)C=O	9HHH	(S,4E,10E,14Z,16E)-4,14-dimethyl-12,18-dioxo-1,7-dioxacyclooctadeca-4,10,14,16-tetraene-2-carbaldehyde	CHEMBL4129818; CHEMBL4128735	2653	2894		3921		4021	2653	2.653e-06	5.57626	Inactive	Placlitaxel
[H]C1=C([H])C([H])=C(\C=C\C(=O)C2=C([H])C([H])=C(OCC)C([H])=C2[H])C(OS(=C)(=C)C2=CC(OC)=C(OC)C=C2)=C1[H]	10bE	(E)-2-(3-(4-ethoxyphenyl)-3-oxoprop-1-en-1-yl)phenyl 3,4-dimethoxybenzenesulfonate	NaN	81.34	79.2	86.8				79.2	7.92e-08	7.10127	Active	Colchicine
[H]C1=C(C([H])=C(C(OS(=O)(C2=CC(OC)=C(C=C2)OC)=O)=C1[H])/C=C/C(C3=C(C([H])=C(C([H])=C3[H])OCC)[H])=O)[H]	11bE	(E)-2-(3-(4-ethoxyphenyl)-3-oxoprop-1-en-1-yl)phenyl 3,4-dimethoxybenzenesulfonate	NaN	127.6	111.3	113.1				111.3	1.11e-07	6.9535	Active	Colchicine
[H]C1=C([H])C([H])=C(\C=C\C(=O)C2=C([H])C(OC)=C([H])C([H])=C2[H])C(OS(=C)(=C)C2=CC(OC)=C(OC)C=C2)=C1[H]	12bE	(E)-2-(3-(3-methoxyphenyl)-3-oxoprop-1-en-1-yl)phenyl 3,4-dimethoxybenzenesulfonate	NaN	98.6	107.4	106				98.6	9.86e-08	7.00612	Active	Colchicine
[H]C1=C([H])C(Cl)=C(C([H])=C1[H])C(=O)\C=C\C1=C([H])C([H])=C([H])C([H])=C1OS(=C)(=C)C1=CC(OC)=C(OC)C=C1	13bE	(E)-2-(3-(2-chlorophenyl)-3-oxoprop-1-en-1-yl)phenyl 3,4-dimethoxybenzenesulfonate	NaN	98.4	101	104.2				98.4	9.84e-08	7.007	Active	Colchicine
[H]C1=C([H])C([H])=C(\C=C\C(=O)C2=C([H])C(Br)=C([H])C([H])=C2[H])C(OS(=C)(=C)C2=CC(OC)=C(OC)C=C2)=C1[H]	14bE	(E)-2-(3-(3-bromophenyl)-3-oxoprop-1-en-1-yl)phenyl 3,4-dimethoxybenzenesulfonate	NaN	144	144.5	137.9				137.9	1.38e-07	6.86044	Active	Colchicine
[H]C1=C([H])C([H])=C(\C=C\C(=O)C2=C([H])C(F)=C([H])C([H])=C2[H])C(OS(=C)(=C)C2=CC(OC)=C(OC)C=C2)=C1[H]	15bE	(E)-2-(3-(3-fluorophenyl)-3-oxoprop-1-en-1-yl)phenyl 3,4-dimethoxybenzenesulfonate	NaN	138.2	133.9	135.8				133.9	1.34e-07	6.87322	Active	Colchicine
[H]C1=C([H])C([H])=C(\C=C\C(=O)C2=C(C)C([H])=C(C)C([H])=C2[H])C(OS(=C)(=C)C2=CC(OC)=C(OC)C=C2)=C1[H]	16bE	(E)-2-(3-(2,4-dimethylphenyl)-3-oxoprop-1-en-1-yl)phenyl 3,4-dimethoxybenzenesulfonate	NaN	86.4	90.1	90.1				86.4	8.64e-08	7.06349	Active	Colchicine
[H]C1=C([H])C([H])=C(C([H])=C1[H])C(=O)\C=C\C1=C([H])C([H])=C([H])C([H])=C1OS(=C)(=C)C1=CC(OC)=C(OC)C=C1	17bE	(E)-2-(3-oxo-3-phenylprop-1-en-1-yl)phenyl 3,4-dimethoxybenzenesulfonate	NaN	189.2	151.4	115.7				115.7	1.16e-07	6.93667	Active	Colchicine
[H]C1=C([H])C([H])=C(C([H])=C1[H])C(=O)\C=C\C1=C([H])C(Cl)=C([H])C([H])=C1OS(=C)(=C)C1=CC(OC)=C(OC)C=C1	18bE	(E)-4-chloro-2-(3-oxo-3-phenylprop-1-en-1-yl)phenyl 3,4-dimethoxybenzenesulfonate	NaN	124.9	149.2	164.8				124.9	1.25e-07	6.90344	Active	Colchicine
[H]C1=C([H])C([H])=C(C([H])=C1[H])C(=O)\C=C\C1=C([H])C(Cl)=C([H])C(Cl)=C1OS(=C)(=C)C1=CC(OC)=C(OC)C=C1	19bE	(E)-2,4-dichloro-6-(3-oxo-3-phenylprop-1-en-1-yl)phenyl 3,4-dimethoxybenzenesulfonate	NaN	184.8	175.3	182.4				175.3	1.75e-07	6.75622	Active	Colchicine
[H]C1=C([H])C([H])=C(\C=C\C(=O)C2=C([H])C([H])=C(C)C([H])=C2[H])C(OS(=C)(=C)C2=CC(OC)=C(OC)C=C2)=C1[H]	1bE	(E)-2-(3-oxo-3-(p-tolyl)prop-1-en-1-yl)phenyl 3,4-dimethoxybenzenesulfonate	NaN	102.7	94.7	98.4				94.7	9.47e-08	7.02365	Active	Colchicine
[H]C1=C([H])C([H])=C(\C=C\C(=O)C2=C([H])C([H])=C(OC)C([H])=C2[H])C(OS(=C)(=C)C2=CC(OC)=C(OC)C=C2)=C1[H]	2bE	(E)-2-(3-(4-methoxyphenyl)-3-oxoprop-1-en-1-yl)phenyl 3,4-dimethoxybenzenesulfonate	NaN	106.6	83.1	99.5				83.1	8.31e-08	7.0804	Active	Colchicine
[H]C1=C([H])C([H])=C(\C=C\C(=O)C2=C([H])C([H])=C(Br)C([H])=C2[H])C(OS(=C)(=C)C2=CC(OC)=C(OC)C=C2)=C1[H]	3bE	(E)-2-(3-(4-bromophenyl)-3-oxoprop-1-en-1-yl)phenyl 3,4-dimethoxybenzenesulfonate	NaN	138.2	123.9	129.4				123.9	1.24e-07	6.90693	Active	Colchicine
[H]C1=C([H])C([H])=C(\C=C\C(=O)C2=C([H])C([H])=C(C([H])=C2[H])N(=O)=O)C(OS(=C)(=C)C2=CC(OC)=C(OC)C=C2)=C1[H]	4bE	(E)-2-(3-(4-nitrophenyl)-3-oxoprop-1-en-1-yl)phenyl 3,4-dimethoxybenzenesulfonate	NaN	122.2	110.3	125.2				110.3	1.1e-07	6.95742	Active	Colchicine
[H]C1=C([H])C([H])=C(\C=C\C(=O)C2=C([H])C([H])=C(Cl)C([H])=C2[H])C(OS(=C)(=C)C2=CC(OC)=C(OC)C=C2)=C1[H]	5bE	(E)-2-(3-(4-chlorophenyl)-3-oxoprop-1-en-1-yl)phenyl 3,4-dimethoxybenzenesulfonate	NaN	121.9	116.8	118.3				116.8	1.17e-07	6.93256	Active	Colchicine
[H]C1=C([H])C([H])=C(\C=C\C(=O)C2=C([H])C([H])=C(Cl)C(Cl)=C2[H])C(OS(=C)(=C)C2=CC(OC)=C(OC)C=C2)=C1[H]	6bE	(E)-2-(3-(3,4-dichlorophenyl)-3-oxoprop-1-en-1-yl)phenyl 3,4-dimethoxybenzenesulfonate	NaN	155.4	122.3	143.5				122.3	1.22e-07	6.91257	Active	Colchicine
[H]C1=C([H])C([H])=C(\C=C\C(=O)C2=C([H])C([H])=C(C)C(C)=C2[H])C(OS(=C)(=C)C2=CC(OC)=C(OC)C=C2)=C1[H]	7bE	(E)-2-(3-(3,4-dimethylphenyl)-3-oxoprop-1-en-1-yl)phenyl 3,4-dimethoxybenzenesulfonate	NaN	92.1	91.7	96				91.7	9.17e-08	7.03763	Active	Colchicine
[H]C1=C([H])C(C)=C(C([H])=C1[H])C(=O)\C=C\C1=C([H])C([H])=C([H])C([H])=C1OS(=C)(=C)C1=CC(OC)=C(OC)C=C1	8bE	(E)-2-(3-oxo-3-(o-tolyl)prop-1-en-1-yl)phenyl 3,4-dimethoxybenzenesulfonate	NaN	95.5	99.7	100.3				95.5	9.55e-08	7.02	Active	Colchicine
[H]C1=C([H])C(C(=O)\C=C\C2=C([H])C([H])=C([H])C([H])=C2OS(=C)(=C)C2=CC(OC)=C(OC)C=C2)=C(C([H])=C1[H])N(=O)=O	9bE	(E)-2-(3-(2-nitrophenyl)-3-oxoprop-1-en-1-yl)phenyl 3,4-dimethoxybenzenesulfonate	NaN	107.6	113.4	100.3				100.3	1e-07	6.9987	Active	Colchicine
CC[C@@H](CO)\C=C(\C)[C@@H]1C[C@H](C[C@H](O)C(C)(C)[C@@]2(O)O[C@H](C[C@@H](OC)[C@H]2O)C[C@@H](OC)[C@H](O)C(=O)O1)OC	15EEE	(1R,3R,4S,7S,9S,11S,13R,14R,15R)-4,11,13,14-tetrahydroxy-7-((R,Z)-4-(hydroxymethyl)hex-2-en-2-yl)-3,9,15-trimethoxy-12,12-dimethyl-6,17-dioxabicyclo[11.3.1]heptadecan-5-one	CHEMBL4218957		4	6				4	4e-09	8.39794	Active	Colchicine
COC(=O)[C@]1(C)CCC[C@@]2(C)C1CCC1=C3NC(=NC3=C(C=C21)C1=CC(OC)=C(OC)C(OC)=C1)C1=C(F)C=CC=C1	10R	methyl (6R,9aS)-2-(2-fluorophenyl)-6,9a-dimethyl-11-(3,4,5-trimethoxyphenyl)-4,5,5a,6,7,8,9,9a-octahydro-3H-phenanthro[1,2-d]imidazole-6-carboxylate	NaN			18340		18200		18200	1.82e-05	4.73993	Inactive	Colchicine
COC(=O)[C@]1(C)CCC[C@@]2(C)C1CCC1=C3NC(=NC3=C(C=C21)C1=CC(OC)=C(OC)C(OC)=C1)C1=CC=C(Cl)C=C1	11R	methyl (6R,9aS)-2-(4-chlorophenyl)-6,9a-dimethyl-11-(3,4,5-trimethoxyphenyl)-4,5,5a,6,7,8,9,9a-octahydro-3H-phenanthro[1,2-d]imidazole-6-carboxylate	NaN			17210		10140		10140	1.014e-05	4.99396	Inactive	Colchicine
COC(=O)[C@]1(C)CCC[C@@]2(C)C1CCC1=C3NC(=NC3=C(C=C21)C1=CC(OC)=C(OC)C(OC)=C1)C1=CC=C(Br)C=C1	12R	methyl (6R,9aS)-2-(4-bromophenyl)-6,9a-dimethyl-11-(3,4,5-trimethoxyphenyl)-4,5,5a,6,7,8,9,9a-octahydro-3H-phenanthro[1,2-d]imidazole-6-carboxylate	NaN			29880		8840		8840	8.84e-06	5.05355	Inactive	Colchicine
COC(=O)[C@]1(C)CCC[C@@]2(C)C1CCC1=C3NC(=NC3=C(C=C21)C1=CC(OC)=C(OC)C(OC)=C1)C1=CC2=C(NC=C2)C=C1	13R	methyl (6R,9aS)-2-(1H-indol-5-yl)-6,9a-dimethyl-11-(3,4,5-trimethoxyphenyl)-4,5,5a,6,7,8,9,9a-octahydro-3H-phenanthro[1,2-d]imidazole-6-carboxylate	NaN			3750		830		830	8.3e-07	6.08092	Active	Colchicine
COC(=O)[C@]1(C)CCC[C@@]2(C)C1CCC1=C3NC(=NC3=C(C=C21)C1=CC(OC)=C(OC)C(OC)=C1)C1=CNC2=CC=CC=C12	14R	methyl (6R,9aS)-2-(1H-indol-3-yl)-6,9a-dimethyl-11-(3,4,5-trimethoxyphenyl)-4,5,5a,6,7,8,9,9a-octahydro-3H-phenanthro[1,2-d]imidazole-6-carboxylate	NaN			5860		210		210	2.1e-07	6.67778	Active	Colchicine
COC(=O)[C@]1(C)CCC[C@@]2(C)C1CCC1=C2C=C(Br)C(N)=C1N	1R	methyl (1R,4aS)-7,8-diamino-6-bromo-1,4a-dimethyl-1,2,3,4,4a,9,10,10a-octahydrophenanthrene-1-carboxylate	CHEMBL4061532			43430				43430	4.343e-05	4.36221	Inactive	Colchicine
COC(=O)[C@]1(C)CCC[C@@]2(C)C1CCC1=C2C=C(Br)C2=C1NC(=N2)C1=CC=CC=C1	2R	methyl (6R,9aS)-11-bromo-6,9a-dimethyl-2-phenyl-4,5,5a,6,7,8,9,9a-octahydro-3H-phenanthro[1,2-d]imidazole-6-carboxylate	NaN			16210		41720		16210	1.621e-05	4.79022	Inactive	Colchicine
COC(=O)[C@]1(C)CCC[C@@]2(C)C1CCC1=C2C=C(Br)C2=C1NC(=N2)C1=CC=C(F)C=C1	3R	methyl (6R,9aS)-11-bromo-2-(4-fluorophenyl)-6,9a-dimethyl-4,5,5a,6,7,8,9,9a-octahydro-3H-phenanthro[1,2-d]imidazole-6-carboxylate	NaN			8010		18210		8010	8.01e-06	5.09637	Inactive	Colchicine
COC(=O)[C@]1(C)CCC[C@@]2(C)C1CCC1=C2C=C(Br)C2=C1NC(=N2)C1=CC(F)=CC=C1	4R	methyl (6R,9aS)-11-bromo-2-(3-fluorophenyl)-6,9a-dimethyl-4,5,5a,6,7,8,9,9a-octahydro-3H-phenanthro[1,2-d]imidazole-6-carboxylate	NaN			17730		11970		11970	1.197e-05	4.92191	Inactive	Colchicine
COC(=O)[C@]1(C)CCC[C@@]2(C)C1CCC1=C3NC(=NC3=C(Br)C=C21)C1=CC2=C(NC=C2)C=C1	5R	methyl (6R,9aS)-11-bromo-2-(1H-indol-5-yl)-6,9a-dimethyl-4,5,5a,6,7,8,9,9a-octahydro-3H-phenanthro[1,2-d]imidazole-6-carboxylate	NaN			230		190		190	1.9e-07	6.72125	Active	Colchicine
COC(=O)[C@]1(C)CCC[C@@]2(C)C1CCC1=C3NC(=NC3=C(Br)C=C21)C1=CNC2=C1C=CC=C2	6R	methyl (6R,9aS)-11-bromo-2-(1H-indol-3-yl)-6,9a-dimethyl-4,5,5a,6,7,8,9,9a-octahydro-3H-phenanthro[1,2-d]imidazole-6-carboxylate	NaN			980		560		560	5.6e-07	6.25181	Active	Colchicine
COC(=O)[C@]1(C)CCC[C@@]2(C)C1CCC1=C3NC(=NC3=C(C=C21)C1=CC(OC)=C(OC)C(OC)=C1)C1=CC=CC=C1	7R	methyl (6R,9aS)-6,9a-dimethyl-2-phenyl-11-(3,4,5-trimethoxyphenyl)-4,5,5a,6,7,8,9,9a-octahydro-3H-phenanthro[1,2-d]imidazole-6-carboxylate	NaN			13120				13120	1.312e-05	4.88207	Inactive	Colchicine
COC(=O)[C@]1(C)CCC[C@@]2(C)C1CCC1=C3NC(=NC3=C(C=C21)C1=CC(OC)=C(OC)C(OC)=C1)C1=CC=C(F)C=C1	8R	methyl (6R,9aS)-2-(4-fluorophenyl)-6,9a-dimethyl-11-(3,4,5-trimethoxyphenyl)-4,5,5a,6,7,8,9,9a-octahydro-3H-phenanthro[1,2-d]imidazole-6-carboxylate	NaN			7630		690		690	6.9e-07	6.16115	Active	Colchicine
COC(=O)[C@]1(C)CCC[C@@]2(C)C1CCC1=C3NC(=NC3=C(C=C21)C1=CC(OC)=C(OC)C(OC)=C1)C1=CC(F)=CC=C1	9R	methyl (6R,9aS)-2-(3-fluorophenyl)-6,9a-dimethyl-11-(3,4,5-trimethoxyphenyl)-4,5,5a,6,7,8,9,9a-octahydro-3H-phenanthro[1,2-d]imidazole-6-carboxylate	NaN			12890		6420		6420	6.42e-06	5.19246	Inactive	Colchicine
COC1=CC=C2C(OC(=O)C2=C1OC)C1N(C)CCC2=C1C(OC)=C1OCOC1=C2	9FFF	6,7-dimethoxy-3-(4-methoxy-6-methyl-5,6,7,8-tetrahydro-[1,3]dioxolo[4,5-g]isoquinolin-5-yl)isobenzofuran-1(3H)-one	CHEMBL1623561; CHEMBL2106732; CHEMBL1531754; CHEMBL1403892; CHEMBL1385015; CHEMBL1552633; CHEMBL402487; CHEMBL1570261; CHEMBL364713; CHEMBL1591787			25000				25000	2.5e-05	4.60206	Inactive	Colchicine
COC1=CC=C2C=CC=CC2=C1C(=O)\C=C\C1=CC(O)=C(OC)C=C1	3aC	(E)-3-(3-hydroxy-4-methoxyphenyl)-1-(2-methoxynaphthalen-1-yl)prop-2-en-1-one	NaN		1420					1420	1.42e-06	5.84771	Inactive	Colchicine
COC1=CC=C2C=CC=CC2=C1C(=O)\C=C\C1=CC=C(Br)C=C1	3bC	(E)-3-(4-bromophenyl)-1-(2-methoxynaphthalen-1-yl)prop-2-en-1-one	NaN		4100					4100	4.1e-06	5.38722	Inactive	Colchicine
COC1=CC=C2C=CC=CC2=C1C(=O)\C=C\C1=C(Br)C=CC=C1	3dC	(E)-3-(2-bromophenyl)-1-(2-methoxynaphthalen-1-yl)prop-2-en-1-one	NaN		7630					7630	7.63e-06	5.11748	Inactive	Colchicine
COC1=CC=C2C=CC=CC2=C1C(=O)\C=C\C1=CC=CC2=CC=CC=C12	3eC	(E)-1-(2-methoxynaphthalen-1-yl)-3-(naphthalen-1-yl)prop-2-en-1-one	NaN		7130					7130	7.13e-06	5.14691	Inactive	Colchicine
COC1=CC=C2C=CC=CC2=C1C(=O)\C=C\C1=CC2=CC=CC=C2C=C1	3fC	(E)-1-(2-methoxynaphthalen-1-yl)-3-(naphthalen-2-yl)prop-2-en-1-one	NaN		6870					6870	6.87e-06	5.16304	Inactive	Colchicine
COC1=CC=C2C=CC=CC2=C1C(=O)\C=C\C1=CC(Br)=C(OC)C=C1	3gC	(E)-3-(3-bromo-4-methoxyphenyl)-1-(2-methoxynaphthalen-1-yl)prop-2-en-1-one	NaN		7110					7110	7.11e-06	5.14813	Inactive	Colchicine
COC1=CC=CC(\C=C\C(=O)C2=C3C=CC=CC3=CC=C2OC)=C1	3hC	(E)-1-(2-methoxynaphthalen-1-yl)-3-(3-methoxyphenyl)prop-2-en-1-one	NaN		6670					6670	6.67e-06	5.17587	Inactive	Colchicine
COC1=CC=C2C=CC=CC2=C1C(=O)\C=C\C1=CC=C(Cl)C=C1	3kC	(E)-3-(4-chlorophenyl)-1-(2-methoxynaphthalen-1-yl)prop-2-en-1-one	NaN		4740					4740	4.74e-06	5.32422	Inactive	Colchicine
COC1=CC=C(\C=C\C(=O)C2=C(OC)C=CC3=C2C=CC=C3)C=C1N(=O)=O	8DD	(E)-3-(4-methoxy-3-nitrophenyl)-1-(2-methoxynaphthalen-1-yl)prop-2-en-1-one	NaN		7820					7820	7.82e-06	5.10679	Inactive	Colchicine
COC1=CC(OC)=C(\C=C\C(=O)C2=C3C=CC=CC3=CC=C2OC)C=C1OC	3lC	(E)-1-(2-methoxynaphthalen-1-yl)-3-(2,4,5-trimethoxyphenyl)prop-2-en-1-one	NaN		7680					7680	7.68e-06	5.11464	Inactive	Colchicine
COC1=CC=C2C=CC=CC2=C1C(=O)\C=C\C1=C(F)C=CC=C1	3mC	(E)-3-(2-fluorophenyl)-1-(2-methoxynaphthalen-1-yl)prop-2-en-1-one	NaN		6660					6660	6.66e-06	5.17653	Inactive	Colchicine
COC1=CC=C2C=CC=CC2=C1C(=O)\C=C\C1=CC=CC=C1	3nC	(E)-1-(2-methoxynaphthalen-1-yl)-3-phenylprop-2-en-1-one	NaN		7620					7620	7.62e-06	5.11805	Inactive	Colchicine
COC1=CC=C2C=CC=CC2=C1C(=O)\C=C\C1=CC(F)=CC=C1	3oC	(E)-3-(3-fluorophenyl)-1-(2-methoxynaphthalen-1-yl)prop-2-en-1-one	NaN		7110					7110	7.11e-06	5.14813	Inactive	Colchicine
COC1=CC(\C=C\C(=O)C2=C3C=CC=CC3=CC=C2OC)=CC(OC)=C1OC	3pC	(E)-1-(2-methoxynaphthalen-1-yl)-3-(3,4,5-trimethoxyphenyl)prop-2-en-1-one	NaN		7230					7230	7.23e-06	5.14086	Inactive	Colchicine
COC1=CC=C2C=CC=CC2=C1C(=O)\C=C\C1=C(OC)C=CC=C1	3qC	(E)-1-(2-methoxynaphthalen-1-yl)-3-(2-methoxyphenyl)prop-2-en-1-one	NaN		7670					7670	7.67e-06	5.1152	Inactive	Colchicine
COC1=CC=CC=C1\C=C\C(=O)C1=C(OC)C=CC2=C1C=CC=C2	15DD	(E)-1-(2-methoxynaphthalen-1-yl)-3-(2-methoxyphenyl)prop-2-en-1-one	NaN		7670					7670	7.67e-06	5.1152	Inactive	Colchicine
COC1=CC=C2C=CC=CC2=C1C(=O)\C=C\C1=CC=C(C=C1)N(C)C	3rC	(E)-3-(4-(dimethylamino)phenyl)-1-(2-methoxynaphthalen-1-yl)prop-2-en-1-one	NaN		8910					8910	8.91e-06	5.05012	Inactive	Colchicine
COC1=CC=C2C=CC=CC2=C1C(=O)\C=C\C1=CC(N(O)O)=C(OC)C=C1	3iC	(E)-3-(3-(dihydroxyamino)-4-methoxyphenyl)-1-(2-methoxynaphthalen-1-yl)prop-2-en-1-one	NaN		7820					7820	7.82e-06	5.10679	Inactive	Colchicine
CCN(CC)C1=CC=C(\C=C\C(=O)C2=C3C=CC=CC3=CC=C2OC)C=C1	3sC	(E)-3-(4-(diethylamino)phenyl)-1-(2-methoxynaphthalen-1-yl)prop-2-en-1-one	NaN		7620					7620	7.62e-06	5.11805	Inactive	Colchicine
COC1=CC=C2C=CC=CC2=C1C(=O)\C=C\C1=CC(N)=C(OC)C=C1	3tC	(E)-3-(3-amino-4-methoxyphenyl)-1-(2-methoxynaphthalen-1-yl)prop-2-en-1-one	NaN		2750					2750	2.75e-06	5.56067	Inactive	Colchicine
COC1=CC=C(CN(C(=O)CN2C(=O)CCCC2=O)C2=CC(OC)=C(OC)C(OC)=C2)C=C1	1PP	2-(2,6-dioxopiperidin-1-yl)-N-(4-methoxybenzyl)-N-(3,4,5-trimethoxyphenyl)acetamide	NaN		1300				810	810	8.1e-07	6.09151	Active	Colchicine
COC1=CC=C(CN(C(=O)CN2C(=O)CC3(CCCC3)CC2=O)C2=CC(OC)=C(OC)C(OC)=C2)C=C1	2PP	2-(7,9-dioxo-8-azaspiro[4.5]decan-8-yl)-N-(4-methoxybenzyl)-N-(3,4,5-trimethoxyphenyl)acetamide	NaN		9370				9020	9020	9.02e-06	5.04479	Inactive	Colchicine
COC1=CC=C(CN(C(=O)CN2C(=O)CC(C)(C)CC2=O)C2=CC(OC)=C(OC)C(OC)=C2)C=C1	3PP	2-(4,4-dimethyl-2,6-dioxopiperidin-1-yl)-N-(4-methoxybenzyl)-N-(3,4,5-trimethoxyphenyl)acetamide	NaN		3100				2610	2610	2.61e-06	5.58336	Inactive	Colchicine
COC1=CC=C(CN(C(=O)CN2CCCC2)C2=CC(OC)=C(OC)C(OC)=C2)C=C1	4PP	N-(4-methoxybenzyl)-2-(pyrrolidin-1-yl)-N-(3,4,5-trimethoxyphenyl)acetamide	NaN		52230				38100	38100	3.81e-05	4.41908	Inactive	Colchicine
COC1=CC=C(CN(C(=O)CN2CCCCC2)C2=CC(OC)=C(OC)C(OC)=C2)C=C1	5PP	N-(4-methoxybenzyl)-2-(piperidin-1-yl)-N-(3,4,5-trimethoxyphenyl)acetamide	NaN		21410				22950	21410	2.141e-05	4.66938	Inactive	Colchicine
COC1=CC=C(CN(C(=O)CN2CCCC(C)C2)C2=CC(OC)=C(OC)C(OC)=C2)C=C1	6PP	N-(4-methoxybenzyl)-2-(3-methylpiperidin-1-yl)-N-(3,4,5-trimethoxyphenyl)acetamide	NaN		27030				34310	27030	2.703e-05	4.56815	Inactive	Colchicine
COC1=CC=C(CN(C(=O)CN2CC(C)CC(C)C2)C2=CC(OC)=C(OC)C(OC)=C2)C=C1	7PP	2-(3,5-dimethylpiperidin-1-yl)-N-(4-methoxybenzyl)-N-(3,4,5-trimethoxyphenyl)acetamide	NaN		46450				27340	27340	2.734e-05	4.5632	Inactive	Colchicine
COC1=C(OC)C(OC)=C2C(CCC(N)C3=CC(=O)C(SC)=CC=C23)=C1Cl	1SS	7-amino-4-chloro-1,2,3-trimethoxy-10-(methylthio)-6,7-dihydrobenzo[a]heptalen-9(5H)-one	NaN		221		147			147	1.47e-07	6.83268	Active	Colchicine
COC1=C(OC)C(OC)=C2C(CCC(NC(=O)OCCO)C3=CC(=O)C(SC)=CC=C23)=C1Cl	2SS	2-hydroxyethyl (4-chloro-1,2,3-trimethoxy-10-(methylthio)-9-oxo-5,6,7,9-tetrahydrobenzo[a]heptalen-7-yl)carbamate	NaN		40		81			40	4e-08	7.39794	Active	Colchicine
COC(=O)NC1CCC2=C(Cl)C(OC)=C(OC)C(OC)=C2C2=CC=C(SC)C(=O)C=C12	3SS	methyl (4-chloro-1,2,3-trimethoxy-10-(methylthio)-9-oxo-5,6,7,9-tetrahydrobenzo[a]heptalen-7-yl)carbamate	NaN		21		21			21	2.1e-08	7.67778	Active	Colchicine
CCOC(=O)NC1CCC2=C(Cl)C(OC)=C(OC)C(OC)=C2C2=CC=C(SC)C(=O)C=C12	4SS	ethyl (4-chloro-1,2,3-trimethoxy-10-(methylthio)-9-oxo-5,6,7,9-tetrahydrobenzo[a]heptalen-7-yl)carbamate	NaN		21		10			10	1e-08	8	Active	Colchicine
COC1=C(OC)C(OC)=C2C(CCC(NC(=O)OCC(F)(F)F)C3=CC(=O)C(SC)=CC=C23)=C1Cl	5SS	2,2,2-trifluoroethyl (4-chloro-1,2,3-trimethoxy-10-(methylthio)-9-oxo-5,6,7,9-tetrahydrobenzo[a]heptalen-7-yl)carbamate	NaN		19		9			9	9e-09	8.04576	Active	Colchicine
CCCOC(=O)NC1CCC2=C(Cl)C(OC)=C(OC)C(OC)=C2C2=CC=C(SC)C(=O)C=C12	6SS	propyl (4-chloro-1,2,3-trimethoxy-10-(methylthio)-9-oxo-5,6,7,9-tetrahydrobenzo[a]heptalen-7-yl)carbamate	NaN		20		10			10	1e-08	8	Active	Colchicine
COC1=C(OC)C(OC)=C2C(CCC(NC(=O)OC(C)C)C3=CC(=O)C(SC)=CC=C23)=C1Cl	7SS	isopropyl (4-chloro-1,2,3-trimethoxy-10-(methylthio)-9-oxo-5,6,7,9-tetrahydrobenzo[a]heptalen-7-yl)carbamate	NaN		40		20			20	2e-08	7.69897	Active	Colchicine
CCCCOC(=O)NC1CCC2=C(Cl)C(OC)=C(OC)C(OC)=C2C2=CC=C(SC)C(=O)C=C12	8SS	butyl (4-chloro-1,2,3-trimethoxy-10-(methylthio)-9-oxo-5,6,7,9-tetrahydrobenzo[a]heptalen-7-yl)carbamate	NaN		98		59			59	5.9e-08	7.22915	Active	Colchicine
COC1=C(OC)C(OC)=C2C(CCC(NC(=O)OCCOCCO)C3=CC(=O)C(SC)=CC=C23)=C1Cl	9SS	2-(2-hydroxyethoxy)ethyl (4-chloro-1,2,3-trimethoxy-10-(methylthio)-9-oxo-5,6,7,9-tetrahydrobenzo[a]heptalen-7-yl)carbamate	NaN		167		93			93	9.3e-08	7.03152	Active	Colchicine
O=C1OC[C@@H]2CC3=C(C=C4OCOC4=C3)[C@H]([C@@H]12)C1=CC=C2OCOC2=C1	1GGG	(5R,5aR,8aR)-5-(benzo[d][1,3]dioxol-5-yl)-5,8,8a,9-tetrahydrofuro[3',4':6,7]naphtho[2,3-d][1,3]dioxol-6(5aH)-one	CHEMBL1976899; CHEMBL465763; CHEMBL478942			37.9	65.8	78.2	70.6	37.9	3.79e-08	7.42136	Active	Colchicine
COC1=CC(=CC(OC)=C1OC)[C@H]1[C@@H]2[C@H](COC2=O)[C@@H](O)C2=C1C=C1OCOC1=C2	2GGG	(5R,5aR,8aR,9R)-9-hydroxy-5-(3,4,5-trimethoxyphenyl)-5,8,8a,9-tetrahydrofuro[3',4':6,7]naphtho[2,3-d][1,3]dioxol-6(5aH)-one	CHEMBL3244929; CHEMBL3245431; CHEMBL1330659; CHEMBL282256; CHEMBL24706; CHEMBL283120; CHEMBL310129; CHEMBL273648; CHEMBL21260; CHEMBL61			8.4	9.8	13.6	16.1	8.4	8.4e-09	8.07572	Active	Colchicine
C[C@@H]1C=C2OC(=O)[C@@](C)(O)[C@]2(C)C2[C@H](OC(C)=O)C3C4[C@@H](O)C(=O)C5C[C@@H]6O[C@@H]6[C@H](OC(C)=O)[C@]5(C)C4[C@H](OC(C)=O)[C@H](OC(C)=O)[C@]3(C)C12	1CCC	(1S,5S,5aS,6R,7R,9aS,10aS,11R,11aR,12S,13R,13aR)-5,7-dihydroxy-1,5,5a,11a,13a-pentamethyl-4,8-dioxo-4,5,5a,5b,6,6a,6b,7,8,8a,9,9a,10a,11,11a,11b,12,13,13a,13b-icosahydro-1H-oxireno[2'',3'':6',7']naphtho[1',2':7,8]fluoreno[2,1-b]furan-6,11,12,13-tetrayl tetraacetate	CHEMBL1821838			594				594	5.94e-07	6.22621	Active	Placlitaxel
C[C@@H]1C=C2OC(=O)[C@@](C)(O)[C@]2(C)C2[C@H](O)C3C4[C@@H](O)C(=O)C5C[C@@H]6O[C@@H]6[C@H](OC(C)=O)[C@]5(C)C4[C@H](OC(C)=O)[C@H](OC(C)=O)[C@]3(C)C12	2CCC	(1S,5S,5aS,6R,7R,9aS,10aS,11R,11aR,12S,13R,13aR)-5,6,7-trihydroxy-1,5,5a,11a,13a-pentamethyl-4,8-dioxo-4,5,5a,5b,6,6a,6b,7,8,8a,9,9a,10a,11,11a,11b,12,13,13a,13b-icosahydro-1H-oxireno[2'',3'':6',7']naphtho[1',2':7,8]fluoreno[2,1-b]furan-11,12,13-triyl triacetate	CHEMBL1821839			190				190	1.9e-07	6.72125	Active	Placlitaxel
C[C@@H]1C=C2OC(=O)[C@@](C)(O)[C@]2(C)C2[C@H](OC(C)=O)C3C4[C@@H](O)C(=O)C5C[C@@H]6O[C@@H]6[C@H](OC(C)=O)[C@]5(C)C4C[C@H](OC(C)=O)[C@]3(C)C12	3CCC	(1S,5S,5aS,6R,7R,9aS,10aS,11R,11aR,13S,13aR)-5,7-dihydroxy-1,5,5a,11a,13a-pentamethyl-4,8-dioxo-4,5,5a,5b,6,6a,6b,7,8,8a,9,9a,10a,11,11a,11b,12,13,13a,13b-icosahydro-1H-oxireno[2'',3'':6',7']naphtho[1',2':7,8]fluoreno[2,1-b]furan-6,11,13-triyl triacetate	CHEMBL1821840			644				644	6.44e-07	6.19111	Active	Placlitaxel
C[C@@H]1C=C2OC(=O)[C@@](C)(O)[C@]2(C)C2[C@H](O)C3C4[C@@H](O)C(=O)C5C[C@@H]6O[C@@H]6[C@H](OC(C)=O)[C@]5(C)C4C[C@H](OC(C)=O)[C@]3(C)C12	4CCC	(1S,5S,5aS,6R,7R,9aS,10aS,11R,11aR,13S,13aR)-5,6,7-trihydroxy-1,5,5a,11a,13a-pentamethyl-4,8-dioxo-4,5,5a,5b,6,6a,6b,7,8,8a,9,9a,10a,11,11a,11b,12,13,13a,13b-icosahydro-1H-oxireno[2'',3'':6',7']naphtho[1',2':7,8]fluoreno[2,1-b]furan-11,13-diyl diacetate	CHEMBL1821841			247				247	2.47e-07	6.6073	Active	Placlitaxel
COC(=O)C1=CC[C@]23CCC([C@]2(CC1)OC(C)=O)[C@](C)(OC3=O)\C=C\C=C(/C)C(O)=O	PAB	(2E,4E)-5-((3R,4aS,9aR)-4a-acetoxy-7-(methoxycarbonyl)-3-methyl-1-oxo-3,4,4a,5,6,9-hexahydro-1H-4,9a-ethanocyclohepta[c]pyran-3-yl)-2-methylpenta-2,4-dienoic acid	CHEMBL469926; CHEMBL478387; CHEMBL218534		1130	800				800	8e-07	6.09691	Active	Pironetin
COC1=CC=C(C=C1N)N(C)C1=CC(=O)OC2=CC=CC=C12	2U	4-((3-amino-4-methoxyphenyl)(methyl)amino)-2H-chromen-2-one	CHEMBL4591592	4.392	4.91		4.392	1.971		1.971	1.97e-09	8.70531	Active	Colchicine
CCOC(=O)CN1C(C)=C(\C=N\NC(=O)C2=CC3=C(O2)C=CC2=C3C=CC=C2)C2=CC=CC=C12	1U	ethyl (E)-2-(2-methyl-3-((2-(naphtho[2,1-b]furan-2-carbonyl)hydrazono)methyl)-1H-indol-1-yl)acetate	NaN		1610					1610	1.61e-06	5.79317	Inactive	Colchicine
CC(=O)C1=CC=C(NC(=O)C2=C(CN3C(=O)C4=C(C=CC=C4)C3=O)C=CC=C2)C=C1	1II	N-(4-acetylphenyl)-2-((1,3-dioxoisoindolin-2-yl)methyl)benzamide	NaN					17590		17590	1.759e-05	4.75473	Inactive	Colchicine
O=C(NC1=CC=C(C=C1)C(=O)\C=C\C1=CC=CC=C1)C1=CC=CC=C1CN1C(=O)C2=C(C=CC=C2)C1=O	2II	N-(4-cinnamoylphenyl)-2-((1,3-dioxoisoindolin-2-yl)methyl)benzamide	NaN					14430		14430	1.443e-05	4.84073	Inactive	Colchicine
ClC1=CC=C(\C=C\C(=O)C2=CC=C(NC(=O)C3=CC=CC=C3CN3C(=O)C4=C(C=CC=C4)C3=O)C=C2)C=C1	3II	(E)-N-(4-(3-(4-chlorophenyl)acryloyl)phenyl)-2-((1,3-dioxoisoindolin-2-yl)methyl)benzamide	NaN					4110		4110	4.11e-06	5.38616	Inactive	Colchicine
COC1=CC=C(\C=C\C(=O)C2=CC=C(NC(=O)C3=CC=CC=C3CN3C(=O)C4=C(C=CC=C4)C3=O)C=C2)C=C1	4II	(E)-2-((1,3-dioxoisoindolin-2-yl)methyl)-N-(4-(3-(4-methoxyphenyl)acryloyl)phenyl)benzamide	NaN					2410		2410	2.41e-06	5.61798	Inactive	Colchicine
O=C(NC1=CC=C(C=C1)C(=O)\C=C\OC1=CC=CC2=CC=CC=C12)C1=C(CN2C(=O)C3=CC=CC=C3C2=O)C=CC=C1	5II	(E)-2-((1,3-dioxoisoindolin-2-yl)methyl)-N-(4-(3-(naphthalen-1-yloxy)acryloyl)phenyl)benzamide	NaN					11310		11310	1.131e-05	4.94654	Inactive	Colchicine
NC1=CC=C(\C=C\C(=O)C2=CC=C(NC(=O)C3=CC=CC=C3CN3C(=O)C4=C(C=CC=C4)C3=O)C=C2)C=C1	6II	(E)-N-(4-(3-(4-aminophenyl)acryloyl)phenyl)-2-((1,3-dioxoisoindolin-2-yl)methyl)benzamide	NaN					9780		9780	9.78e-06	5.00966	Inactive	Colchicine
COC1=CC=C(\C=C\C(=O)C2=CC=C(NC(=O)C3=CC=CC=C3CN3C(=O)C4=C(C=CC=C4)C3=O)C=C2)C(OC)=C1	7II	(E)-N-(4-(3-(2,4-dimethoxyphenyl)acryloyl)phenyl)-2-((1,3-dioxoisoindolin-2-yl)methyl)benzamide	NaN					2090		2090	2.09e-06	5.67985	Inactive	Colchicine
O=C(NC1=CC=C(C=C1)C(=O)\C=C\C1=CC=CO1)C1=CC=CC=C1CN1C(=O)C2=C(C=CC=C2)C1=O	8II	(E)-2-((1,3-dioxoisoindolin-2-yl)methyl)-N-(4-(3-(furan-2-yl)acryloyl)phenyl)benzamide	NaN					5440		5440	5.44e-06	5.2644	Inactive	Colchicine
O=C(NC1=CC=C(C=C1)C(=O)\C=C\C(=O)C1=CC=C2OCOC2=C1)C1=C(CN2C(=O)C3=CC=CC=C3C2=O)C=CC=C1	9II	(E)-N-(4-(4-(benzo[d][1,3]dioxol-5-yl)-4-oxobut-2-enoyl)phenyl)-2-((1,3-dioxoisoindolin-2-yl)methyl)benzamide	NaN					3450		3450	3.45e-06	5.46218	Inactive	Colchicine
COC1=CC(\C=C\C(=O)C2=CC=C(NC(=O)C3=CC=CC=C3CN3C(=O)C4=C(C=CC=C4)C3=O)C=C2)=CC(OC)=C1OC	10II	(E)-2-((1,3-dioxoisoindolin-2-yl)methyl)-N-(4-(3-(3,4,5-trimethoxyphenyl)acryloyl)phenyl)benzamide	NaN					1880		1880	1.88e-06	5.72584	Inactive	Colchicine
COC1=C(OC)C(OC)=C2C(CC[C@H](NCC(C)=O)C3=CC(=O)C(OC)=CC=C23)=C1	1KKK	(S)-1,2,3,10-tetramethoxy-7-((2-oxopropyl)amino)-6,7-dihydrobenzo[a]heptalen-9(5H)-one	CHEMBL208189						7600	7600	7.6e-06	5.11919	Inactive	Colchicine
COC1=C(OC)C(OC)=C2C(CC[C@H](NC3=C(C=C(C=C3)N(=O)=O)N(=O)=O)C3=CC(=O)C(OC)=CC=C23)=C1	2KKK	(S)-7-((2,4-dinitrophenyl)amino)-1,2,3,10-tetramethoxy-6,7-dihydrobenzo[a]heptalen-9(5H)-one	CHEMBL206877						9	9	9e-09	8.04576	Active	Colchicine
COC1=C(OC)C(OC)=C2C(CC[C@H](NCC3=CC(F)=C(F)C=C3)C3=CC(=O)C(OC)=CC=C23)=C1	3KKK	(S)-7-((3,4-difluorobenzyl)amino)-1,2,3,10-tetramethoxy-6,7-dihydrobenzo[a]heptalen-9(5H)-one	CHEMBL2181000			25.3				25.3	2.53e-08	7.59688	Active	Colchicine
COC1=C(OC)C(OC)=C2C(CC[C@@H](NC(=O)CCCCCCC(=O)OC34CC5CC(CC(C5)C3)C4)C3=CC(=O)C(OC)=CC=C23)=C1	4KKK	adamantan-1-yl (R)-8-oxo-8-((1,2,3,10-tetramethoxy-9-oxo-5,6,7,9-tetrahydrobenzo[a]heptalen-7-yl)amino)octanoate	CHEMBL1819368; CHEMBL1819367				6000			6000	6e-06	5.22185	Inactive	Colchicine
COC1=C(OC)C(OC)=C2C(CC[C@H](NC(C)=O)C3=CC(=O)C(NC4=CC(=C(Cl)C=C4)C(F)(F)F)=CC=C23)=C1	5KKK	(S)-N-(10-((4-chloro-3-(trifluoromethyl)phenyl)amino)-1,2,3-trimethoxy-9-oxo-5,6,7,9-tetrahydrobenzo[a]heptalen-7-yl)acetamide	CHEMBL4553296							0	0	#NUM!	Active	Colchicine
CCOC1=CC=C(C=C1)C1=NN=NN1C1=CC(OC)=C(OC)C(OC)=C1	6KKK	5-(4-ethoxyphenyl)-1-(3,4,5-trimethoxyphenyl)-1H-tetrazole	CHEMBL1946973			1.9				1.9	1.9e-09	8.72125	Active	Colchicine
COC1=CC(=CC(OC)=C1OC)N1C(CC1=O)C1=CC(O)=C(OC)C=C1	7KKK	4-(3-hydroxy-4-methoxyphenyl)-1-(3,4,5-trimethoxyphenyl)azetidin-2-one	CHEMBL4290051; CHEMBL1631260		17			54		17	1.7e-08	7.76955	Active	Colchicine
COC1=CC(=CC(OC)=C1OC)N1C(=S)SC=C1C1=CC=C(C)C=C1	8KKK	4-(p-tolyl)-3-(3,4,5-trimethoxyphenyl)thiazole-2(3H)-thione	CHEMBL3088009		52700			31600		31600	3.16e-05	4.50031	Inactive	Colchicine
COC1=CC(=CC(OC)=C1OC)C1=C(NC(N)=N1)C1=CN=C2C=CC=CC2=C1	9KKK	5-(quinolin-3-yl)-4-(3,4,5-trimethoxyphenyl)-1H-imidazol-2-amine	CHEMBL4483057		3	10		96		3	3e-09	8.52288	Active	Colchicine
COC1=CC=C(NC2=C(N=C3C=CC=CN23)C2=CC(OC)=C(OC)C(OC)=C2)C=C1	10KKK	N-(4-methoxyphenyl)-2-(3,4,5-trimethoxyphenyl)imidazo[1,2-a]pyridin-3-amine	CHEMBL3580699		5000	5000				5000	5e-06	5.30103	Inactive	Colchicine
CCC1=CC2=C(C=C1)C(=CC(=O)N2)C1=CC(OC)=C(OC)C(OC)=C1	11KKK	7-ethyl-4-(3,4,5-trimethoxyphenyl)quinolin-2(1H)-one	NaN		80	46	72			46	4.6e-08	7.33724	Active	Colchicine
COC1=CC(=CC(OC)=C1OC)[C@@H]1C[C@]1(CO)C(=O)NC1=CC=CC=C1Cl	12KKK	(1S,2S)-N-(2-chlorophenyl)-1-(hydroxymethyl)-2-(3,4,5-trimethoxyphenyl)cyclopropane-1-carboxamide	CHEMBL2316948; CHEMBL2316947; CHEMBL2316950; CHEMBL2316949;			8100	4400			4400	4.4e-06	5.35655	Inactive	Colchicine
COC(=O)C1=C(SC2=CC(OC)=C(OC)C(OC)=C2)C2=C(N1)C=CC(=C2)N(=O)=O	14KKK	methyl 5-nitro-3-((3,4,5-trimethoxyphenyl)thio)-1H-indole-2-carboxylate	CHEMBL380871		120					120	1.2e-07	6.92082	Active	Colchicine
COC(=O)C1=C(C(=O)C2=CC(OC)=C(OC)C(OC)=C2)C2=C(N1)C=CC(Br)=C2	15KKK	methyl 5-bromo-3-(3,4,5-trimethoxybenzoyl)-1H-indole-2-carboxylate	NaN		18					18	1.8e-08	7.74473	Active	Colchicine
COC(=O)C1=C(SC2=CC(OC)=C(OC)C(OC)=C2)C2=C(N1)C=CC(OC)=C2	16KKK	methyl 5-methoxy-3-((3,4,5-trimethoxyphenyl)thio)-1H-indole-2-carboxylate	CHEMBL221765		13					13	1.3e-08	7.88606	Active	Colchicine
COC(=O)C1=C(C(=O)C2=CC(OC)=C(OC)C(OC)=C2)C2=C(N1)C=CC(OC)=C2	17KKK	methyl 5-methoxy-3-(3,4,5-trimethoxybenzoyl)-1H-indole-2-carboxylate	NaN		17					17	1.7e-08	7.76955	Active	Colchicine
COC1=CC2=C(NC(C3=CC=CN3)=C2SC2=CC(OC)=C(OC)C(OC)=C2)C=C1	18KKK	5-methoxy-2-(1H-pyrrol-2-yl)-3-((3,4,5-trimethoxyphenyl)thio)-1H-indole	NaN		18					18	1.8e-08	7.74473	Active	Colchicine
COC1=CC(SC2=C(NC3=C2C=CC=C3)C2=CC=CS2)=CC(OC)=C1OC	19KKK	2-(thiophen-2-yl)-3-((3,4,5-trimethoxyphenyl)thio)-1H-indole	CHEMBL1940258		39	90	90			39	3.9e-08	7.40894	Active	Colchicine
COC1=CC2=C(C=C1)C(SC1=CC(OC)=C(OC)C(OC)=C1)=C(N2)C1=CC=CC=C1	20KKK	6-methoxy-2-phenyl-3-((3,4,5-trimethoxyphenyl)thio)-1H-indole	CHEMBL3597212		1.3					1.3	1.3e-09	8.88606	Active	Colchicine
COC1=CC(SC2=C(NC3=C2C=C(Cl)C(Cl)=C3)C2=CC=CC=C2)=CC(OC)=C1OC	21KKK	5,6-dichloro-2-phenyl-3-((3,4,5-trimethoxyphenyl)thio)-1H-indole	NaN		7					7	7e-09	8.1549	Active	Colchicine
CN1CCN(CC1)C1=NC=C(C(NC2=C(NC3=C2C=CC(Cl)=C3)C(=O)C2=CC=CS2)=N1)N(=O)=O	22KKK	(6-chloro-3-((2-(4-methylpiperazin-1-yl)-5-nitropyrimidin-4-yl)amino)-1H-indol-2-yl)(thiophen-2-yl)methanone	CHEMBL4092940		13930			5000		5000	5e-06	5.30103	Inactive	Colchicine
COC1=CC(OC)=C(\C=C\C(=N/O)\C2=CC(C)=CC=C2)C(OC)=C1	23KKK	(1E,2E)-1-(m-tolyl)-3-(2,4,6-trimethoxyphenyl)prop-2-en-1-one oxime	NaN		3600	3500	3600		2100	2100	2.1e-06	5.67778	Inactive	Colchicine
COC1=CC=C(\C=C\C(=O)C2=CC=CC=C2C2=CC=C(F)C=C2)C=C1O	24KKK	(E)-1-(4'-fluoro-[1,1'-biphenyl]-2-yl)-3-(3-hydroxy-4-methoxyphenyl)prop-2-en-1-one	CHEMBL3393090		190		65			65	6.5e-08	7.18709	Active	Colchicine
COC1=CC=C(\C=C\C(=O)C2=CC=CC=C2C2=CC=C(F)C=C2)C=C1B(O)O	25KKK	(E)-(5-(3-(4'-fluoro-[1,1'-biphenyl]-2-yl)-3-oxoprop-1-en-1-yl)-2-methoxyphenyl)boronic acid	CHEMBL3393091		22		82			22	2.2e-08	7.65758	Active	Colchicine
CN(C)C1=CC=C(\C=C\C(=O)C2=CC=CC=C2C2=CC=C(F)C=C2)C=C1	26KKK	(E)-3-(4-(dimethylamino)phenyl)-1-(4'-fluoro-[1,1'-biphenyl]-2-yl)prop-2-en-1-one	CHEMBL3393092		230		73			73	7.3e-08	7.13668	Active	Colchicine
COC1=CC=C(\C=C\C(=O)C2=CC=CC=C2C2=CC(F)=CC=C2)C=C1O	27kkk	(E)-1-(3'-fluoro-[1,1'-biphenyl]-2-yl)-3-(3-hydroxy-4-methoxyphenyl)prop-2-en-1-one	CHEMBL3393099		80		11			11	1.1e-08	7.95861	Active	Colchicine
CCC(=O)OC1=CC=C(C(=O)\C=C\C2=CC3=C(C=C2)N(C)C=C3)C2=C1C=CC(C)(C)O2	29KKK	(E)-2,2-dimethyl-8-(3-(1-methyl-1H-indol-5-yl)acryloyl)-2H-chromen-5-yl propionate	CHEMBL3234828		1500				650	650	6.5e-07	6.18709	Active	Colchicine
COC1=C(OC)C(OC)=C2C\C(=C/C3=CC4=C(NC=C4)C=C3)C(=O)C2=C1	30KKK	(E)-2-((1H-indol-5-yl)methylene)-4,5,6-trimethoxy-2,3-dihydro-1H-inden-1-one	NaN			27	26			26	2.6e-08	7.58503	Active	Colchicine
COC1=CC2=C(C=C1)C(\C=C(/C)C(=O)C1=CC(OC)=C(OC)C(OC)=C1)=CN2	31KKK	(E)-3-(6-methoxy-1H-indol-3-yl)-2-methyl-1-(3,4,5-trimethoxyphenyl)prop-2-en-1-one	CHEMBL3818850		6	7	3			3	3e-09	8.52288	Active	Colchicine
COC1=CC(=CC(OC)=C1OC)[C@H]1[C@@H]2[C@H](COC2=O)[C@](O)(C2=C1C=C1OCOC1=C2)C1(O)CCCCC1	33KKK	(5R,5aR,8aR,9S)-9-hydroxy-9-(1-hydroxycyclohexyl)-5-(3,4,5-trimethoxyphenyl)-5,8,8a,9-tetrahydrofuro[3',4':6,7]naphtho[2,3-d][1,3]dioxol-6(5aH)-one	CHEMBL2165488; CHEMBL2165487; CHEMBL2165486				90.8			90.8	9.08e-08	7.04191	Active	Colchicine
COC1=CC(=CC(OC)=C1OC)[C@H]1[C@@H]2[C@H](COC2=O)[C@](O)(C2=C1C=C1OCOC1=C2)C1(O)CCOCC1	34KKK	(5R,5aR,8aR,9S)-9-hydroxy-9-(4-hydroxytetrahydro-2H-pyran-4-yl)-5-(3,4,5-trimethoxyphenyl)-5,8,8a,9-tetrahydrofuro[3',4':6,7]naphtho[2,3-d][1,3]dioxol-6(5aH)-one	CHEMBL2165463; CHEMBL2165464				29			29	2.9e-08	7.5376	Active	Colchicine
COC1=CC(=CC(OC)=C1OC)[C@H]1[C@@H]2[C@H](COC2=O)[C@@H](C2CCCCC2)C2=C1C=C1OCOC1=C2	35KKK	(5R,5aR,8aR,9R)-9-cyclohexyl-5-(3,4,5-trimethoxyphenyl)-5,8,8a,9-tetrahydrofuro[3',4':6,7]naphtho[2,3-d][1,3]dioxol-6(5aH)-one	NaN				79.5			79.5	7.95e-08	7.09963	Active	Colchicine
COC1=CC(=CC(OC)=C1OC)C(=O)C1=CSC(NC2=CC=CC=C2)=N1	37KKK	(2-(phenylamino)thiazol-4-yl)(3,4,5-trimethoxyphenyl)methanone	CHEMBL1830198; CHEMBL1830239						57	57	5.7e-08	7.24413	Active	Colchicine
COC1=CC(=CC(OC)=C1OC)C(=O)C1=CSC(NC2=CC=C(C)C=C2)=N1	38KKK	(2-(p-tolylamino)thiazol-4-yl)(3,4,5-trimethoxyphenyl)methanone	CHEMBL1830236; CHEMBL1830241						38	38	3.8e-08	7.42022	Active	Colchicine
COC1=CC(=CC(OC)=C1OC)C(=O)C1=CSC(NC2=CC=C(F)C=C2)=N1	39KKK	(2-((4-fluorophenyl)amino)thiazol-4-yl)(3,4,5-trimethoxyphenyl)methanone	CHEMBL1830240; CHEMBL1830237						43	43	4.3e-08	7.36653	Active	Colchicine
COC1=CC(=CC(OC)=C1OC)C1=CC=CC2=C1N=C(N2)C1=CC=C2NC=CC2=C1	40KKK	2-(1H-indol-5-yl)-4-(3,4,5-trimethoxyphenyl)-1H-benzo[d]imidazole	CHEMBL3326468						22	22	2.2e-08	7.65758	Active	Colchicine
COC1=CC(=CC(OC)=C1OC)C1=NC=CC2=C1N=C(N2)C1=CC=C2NC=CC2=C1	41KKK	2-(1H-indol-5-yl)-4-(3,4,5-trimethoxyphenyl)-1H-imidazo[4,5-c]pyridine	CHEMBL3326471						6	6	6e-09	8.22185	Active	Colchicine
CCOC1=CC=C(C=C1)C1=C(SC(N)=N1)C1=CC(OC)=C(OC)C(OC)=C1	42KKK	4-(4-ethoxyphenyl)-5-(3,4,5-trimethoxyphenyl)thiazol-2-amine	CHEMBL3426932	8.4						8.4	8.4e-09	8.07572	Active	Colchicine
COC1=CC=C(C=C1)C1=NC(=CN1)C(=O)C1=CC=C(F)C=C1	44KKK	(4-fluorophenyl)(2-(4-methoxyphenyl)-1H-imidazol-4-yl)methanone	CHEMBL1271968						31	31	3.1e-08	7.50864	Active	Colchicine
COC1=CC(=CC(OC)=C1OC)C(=O)C1=NC(=CN1)C1=CC=CC=C1	45KKK	(4-phenyl-1H-imidazol-2-yl)(3,4,5-trimethoxyphenyl)methanone	CHEMBL2323920						14	14	1.4e-08	7.85387	Active	Colchicine
COC1=CC(=CC=C1)N(C)C1=NC(N)=NC2=C1C1=C(N2)C=CC=C1Cl	1V	5-chloro-N4-(3-methoxyphenyl)-N4-methyl-9H-pyrimido[4,5-b]indole-2,4-diamine	NaN			1400				1400	1.4e-06	5.85387	Inactive	Colchicine
CN(C1=CC=C(C)C=C1)C1=NC(N)=NC2=C1C1=C(N2)C=CC=C1Cl	2V	5-chloro-N4-methyl-N4-(p-tolyl)-9H-pyrimido[4,5-b]indole-2,4-diamine	NaN			2400				2400	2.4e-06	5.61979	Inactive	Colchicine
CN(C1=CC=CC=C1)C1=NC(N)=NC2=C1C1=C(N2)C=CC=C1Cl	3V	5-chloro-N4-methyl-N4-phenyl-9H-pyrimido[4,5-b]indole-2,4-diamine	NaN			2400				2400	2.4e-06	5.61979	Inactive	Colchicine
CN(C1=CC=C(Cl)C=C1)C1=NC(N)=NC2=C1C1=C(N2)C=CC=C1Cl	4V	5-chloro-N4-(4-chlorophenyl)-N4-methyl-9H-pyrimido[4,5-b]indole-2,4-diamine	NaN			3500				3500	3.5e-06	5.45593	Inactive	Colchicine
CCC1(C(NC(=O)C(NC(=O)C(C(C2=CC(=C(C=C2S(=O)CC(CC(C(=O)O)N)O)O)O1)O)NC)C)C(=O)NCC(=O)O)C	8FFF	2-amino-5-((4-((carboxymethyl)carbamoyl)-3-ethyl-16,11-dihydroxy-3,7-dimethyl-10-(methylamino)-6,9-dioxo-2-oxa-5,8-diaza-1(1,3)-benzenacycloundecaphane-14-yl)sulfinyl)-4-hydroxypentanoic acid	NaN			7200				7200	7.2e-06	5.14267	Inactive	Colchicine
COC1=CC=C(O)C(=C1)C(=O)C1=CC2=C(N=C1)N(CCN(C)C)C1=CC=CC=C21	10K	(9-(2-(dimethylamino)ethyl)-9H-pyrido[2,3-b]indol-3-yl)(2-hydroxy-5-methoxyphenyl)methanone	NaN			7.03				7.03	7.03e-09	8.15304	Active	Colchicine
COC1=CC=C(O)C(=C1)C(=O)C1=CC2=C(NC3=CC=CC=C23)C=C1	1K	(9H-carbazol-3-yl)(2-hydroxy-5-methoxyphenyl)methanone	NaN			53.71				53.71	5.37e-08	7.26994	Active	Colchicine
COC1=CC=C(O)C(=C1)C(=O)C1=CC2=C(NC3=CC=C(F)C=C23)N=C1	2K	(6-fluoro-9H-pyrido[2,3-b]indol-3-yl)(2-hydroxy-5-methoxyphenyl)methanone	NaN			169.82				169.82	1.7e-07	6.77001	Active	Colchicine
COC1=CC=C(O)C(=C1)C(=O)C1=CC2=C(NC3=CC=C(C=C23)N(C)C)N=C1	3K	(6-(dimethylamino)-9H-pyrido[2,3-b]indol-3-yl)(2-hydroxy-5-methoxyphenyl)methanone	NaN			776.19				776.19	7.76e-07	6.11003	Active	Colchicine
COC1=CC=CC(SC2=CC3=C(NC4=CC=CC=C34)N=C2)=C1	4K	3-((3-methoxyphenyl)thio)-9H-pyrido[2,3-b]indole	NaN			160.26				160.26	1.6e-07	6.79517	Active	Colchicine
COC1=C(OC)C=C(C(=O)C2=CC3=C(NC4=CC=CC=C34)N=C2)C(O)=C1	5K	(2-hydroxy-4,5-dimethoxyphenyl)(9H-pyrido[2,3-b]indol-3-yl)methanone	NaN			7.64				7.64	7.64e-09	8.11691	Active	Colchicine
COC1=CC=C(N)C(=C1)C(=O)C1=CC2=C(NC3=CC=CC=C23)N=C1	6K	(2-amino-5-methoxyphenyl)(9H-pyrido[2,3-b]indol-3-yl)methanone	NaN			2.72				2.72	2.72e-09	8.56543	Active	Colchicine
CNC1=CC=C(OC)C=C1C(=O)C1=CC2=C(NC3=CC=CC=C23)N=C1	7K	(5-methoxy-2-(methylamino)phenyl)(9H-pyrido[2,3-b]indol-3-yl)methanone	NaN			7.01				7.01	7.01e-09	8.15428	Active	Colchicine
COC1=CC=C(N(C)C)C(=C1)C(=O)C1=CC2=C(NC3=CC=CC=C23)N=C1	8K	(2-(dimethylamino)-5-methoxyphenyl)(9H-pyrido[2,3-b]indol-3-yl)methanone	NaN			715.07				715.07	7.15e-07	6.14565	Active	Colchicine
CN(C)C1=CC=C(O)C(=C1)C(=O)C1=CC2=C(NC3=CC=CC=C23)N=C1	9K	(5-(dimethylamino)-2-hydroxyphenyl)(9H-pyrido[2,3-b]indol-3-yl)methanone	NaN			684.84				684.84	6.85e-07	6.16441	Active	Colchicine
CC(C)(C)C1=C(\C=C2/NC(=O)\C(NC2=O)=C\C=C\C2=CC(F)=CC=C2)N=CN1	1J	(3Z,6Z)-3-((5-(tert-butyl)-1H-imidazol-4-yl)methylene)-6-((E)-3-(3-fluorophenyl)allylidene)piperazine-2,5-dione	NaN					39.53		39.53	3.95e-08	7.40307	Active	Colchicine
CC(C)(C)C1=C(\C=C2/NC(=O)\C(NC2=O)=C\C=C\C2=CC=C(OC(F)(F)F)C=C2)N=CN1	2J	(3Z,6Z)-3-((5-(tert-butyl)-1H-imidazol-4-yl)methylene)-6-((E)-3-(4-(trifluoromethoxy)phenyl)allylidene)piperazine-2,5-dione	NaN					104.7		104.7	1.05e-07	6.98005	Active	Colchicine
COC1=CC=C(\C=C\C=C2/NC(=O)\C(NC2=O)=C\C2=C(NC=N2)C(C)(C)C)C=C1	3J	(3Z,6Z)-3-((5-(tert-butyl)-1H-imidazol-4-yl)methylene)-6-((E)-3-(4-methoxyphenyl)allylidene)piperazine-2,5-dione	NaN					45.54		45.54	4.55e-08	7.34161	Active	Colchicine
CC(C)(C)C1=C(\C=C2/NC(=O)\C(NC2=O)=C\C=C\C2=CC(=CC=C2)C#N)N=CN1	4J	3-((1E,3Z)-3-((Z)-5-((5-(tert-butyl)-1H-imidazol-4-yl)methylene)-3,6-dioxopiperazin-2-ylidene)prop-1-en-1-yl)benzonitrile	NaN					122.9		122.9	1.23e-07	6.91045	Active	Colchicine
CC(C)(C)C1=C(\C=C2/NC(=O)\C(NC2=O)=C\C=C\C2=C(Cl)C=CC(F)=C2)N=CN1	5J	(3Z,6Z)-3-((5-(tert-butyl)-1H-imidazol-4-yl)methylene)-6-((E)-3-(2-chloro-5-fluorophenyl)allylidene)piperazine-2,5-dione	NaN					20.38		20.38	2.04e-08	7.6908	Active	Colchicine
COC1=CC2=C(C(\C(=C\C3=CC=C4OCOC4=C3)C2=O)C2=CC(OC)=C(OC)C(OC)=C2)C(OC)=C1OC	1S	(Z)-2-(benzo[d][1,3]dioxol-5-ylmethylene)-4,5,6-trimethoxy-3-(3,4,5-trimethoxyphenyl)-2,3-dihydro-1H-inden-1-one	CHEMBL2018037		10	23000	11000			10	1e-08	8	Active	Colchicine
COC1=CC2=C(C(\C(=C\C3=CC(OC)=C(OC)C(OC)=C3)C2=O)C2=CC(OC)=C(OC)C(OC)=C2)C(OC)=C1OC	2S	(Z)-4,5,6-trimethoxy-2-(3,4,5-trimethoxybenzylidene)-3-(3,4,5-trimethoxyphenyl)-2,3-dihydro-1H-inden-1-one	CHEMBL2018034		38900	82300	67600			38900	3.89e-05	4.41005	Inactive	Colchicine
COC1=CC=C(\C=C2\C(C3=C(C=C(OC)C(OC)=C3OC)C2=O)C2=CC(OC)=C(OC)C(OC)=C2)C=C1	3S	(Z)-4,5,6-trimethoxy-2-(4-methoxybenzylidene)-3-(3,4,5-trimethoxyphenyl)-2,3-dihydro-1H-inden-1-one	CHEMBL2017900		3180	21000	13400			3180	3.18e-06	5.49757	Inactive	Colchicine
COC1=CC2=C(C(\C(=C\C3=CC=C(C)C=C3)C2=O)C2=CC(OC)=C(OC)C(OC)=C2)C(OC)=C1OC	4S	(Z)-4,5,6-trimethoxy-2-(4-methylbenzylidene)-3-(3,4,5-trimethoxyphenyl)-2,3-dihydro-1H-inden-1-one	NaN		680	66500	26900			680	6.8e-07	6.16749	Active	Colchicine
COC1=CC2=C(C(\C(=C\C3=CC=C(C=C3)C(F)(F)F)C2=O)C2=CC(OC)=C(OC)C(OC)=C2)C(OC)=C1OC	5S	(Z)-4,5,6-trimethoxy-2-(4-(trifluoromethyl)benzylidene)-3-(3,4,5-trimethoxyphenyl)-2,3-dihydro-1H-inden-1-one	CHEMBL2018042		68900		61500			61500	6.15e-05	4.21112	Inactive	Colchicine
COC1=CC2=C(C=C1)N(CCC2)C1=NC(C)=NC2=C1NC=C2CC1=CC=CC=C1	1Z	1-(7-benzyl-2-methyl-5H-pyrrolo[3,2-d]pyrimidin-4-yl)-6-methoxy-1,2,3,4-tetrahydroquinoline	CHEMBL4116551; CHEMBL4069672			250				250	2.5e-07	6.60206	Active	Colchicine
COC1=CC=C(NC2=NC(C)=NC3=C2N(C)C=C3CC2=CC=CC=C2)C=C1	2Z	7-benzyl-N-(4-methoxyphenyl)-2,5-dimethyl-5H-pyrrolo[3,2-d]pyrimidin-4-amine	CHEMBL4116481; CHEMBL4099682			5000				5000	5e-06	5.30103	Inactive	Colchicine
COC1=CC=C(C=C1)N(C)C1=NC(C)=NC2=C1N(C)C=C2CC1=CC=CC=C1	3Z	7-benzyl-N-(4-methoxyphenyl)-N,2,5-trimethyl-5H-pyrrolo[3,2-d]pyrimidin-4-amine	CHEMBL4060996; CHEMBL4116552			14				14	1.4e-08	7.85387	Active	Colchicine
COC1=CC2=C(C=C1)N(CCC2)C1=NC(C)=NC2=C1N(C)C=C2CC1=CC=CC=C1	4Z	1-(7-benzyl-2,5-dimethyl-5H-pyrrolo[3,2-d]pyrimidin-4-yl)-6-methoxy-1,2,3,4-tetrahydroquinoline	CHEMBL4104515; CHEMBL4117373			60				60	6e-08	7.22185	Active	Colchicine
O=C1NC(\C=C\C2=CC=CC=C2)=NC2=C1C1=C(CCCC1)S2	1W	(E)-2-styryl-5,6,7,8-tetrahydrobenzo[4,5]thieno[2,3-d]pyrimidin-4(3H)-one	NaN			552				552	5.52e-07	6.25806	Active	Colchicine
FC1=CC(F)=C(\C=C\C2=NC3=C(C4=C(CCCC4)S3)C(=O)N2)C=C1	2W	(E)-2-(2,4-difluorostyryl)-5,6,7,8-tetrahydrobenzo[4,5]thieno[2,3-d]pyrimidin-4(3H)-one	NaN			246				246	2.46e-07	6.60906	Active	Colchicine
FC1=CC(\C=C\C2=NC3=C(C4=C(CCCC4)S3)C(=O)N2)=C(F)C=C1	3W	(E)-2-(2,5-difluorostyryl)-5,6,7,8-tetrahydrobenzo[4,5]thieno[2,3-d]pyrimidin-4(3H)-one	NaN			159				159	1.59e-07	6.7986	Active	Colchicine
FC1=CC=C(\C=C\C2=NC3=C(C4=C(CCCC4)S3)C(=O)N2)C=C1	4W	(E)-2-(4-fluorostyryl)-5,6,7,8-tetrahydrobenzo[4,5]thieno[2,3-d]pyrimidin-4(3H)-one	NaN			1110				1110	1.11e-06	5.95468	Inactive	Colchicine
COC1=CC=CC(\C=C\C2=NC3=C(C4=C(CCCC4)S3)C(=O)N2)=C1	5W	(E)-2-(3-methoxystyryl)-5,6,7,8-tetrahydrobenzo[4,5]thieno[2,3-d]pyrimidin-4(3H)-one	NaN			4210				4210	4.21e-06	5.37572	Inactive	Colchicine
CSC1=CC=C(\C=C\C2=NC3=C(C4=C(CCCC4)S3)C(=O)N2)C=C1	6W	(E)-2-(4-(methylthio)styryl)-5,6,7,8-tetrahydrobenzo[4,5]thieno[2,3-d]pyrimidin-4(3H)-one	NaN			6310				6310	6.31e-06	5.19997	Inactive	Colchicine
CCOC1=C(OC)C=C(\C=C\C2=NC3=C(C4=C(CCCC4)S3)C(=O)N2)C=C1	7W	(E)-2-(4-ethoxy-3-methoxystyryl)-5,6,7,8-tetrahydrobenzo[4,5]thieno[2,3-d]pyrimidin-4(3H)-one	NaN			25900				25900	2.59e-05	4.5867	Inactive	Colchicine
COC1=CC=C(\C=C\C2=NC3=C(C4=C(CCCC4)S3)C(=O)N2)C=C1	8W	(E)-2-(4-methoxystyryl)-5,6,7,8-tetrahydrobenzo[4,5]thieno[2,3-d]pyrimidin-4(3H)-one	NaN			50900				50900	5.09e-05	4.29328	Inactive	Colchicine
CCC1=CC(\C=C\C=C2/NC(=O)\C(NC2=O)=C\C=C\C2=C(NC=N2)C(C)(C)C)=CC=C1	1L	(3Z,6Z)-3-((E)-3-(5-(tert-butyl)-1H-imidazol-4-yl)allylidene)-6-((E)-3-(3-ethylphenyl)allylidene)piperazine-2,5-dione	NaN					3		3	3e-09	8.52288	Active	Colchicine
CC(C)(C)C1=C(\C=C\C=C2/NC(=O)\C(NC2=O)=C\C=C\C2=CC=CC=C2)N=CN1	2L	(3Z,6Z)-3-((E)-3-(5-(tert-butyl)-1H-imidazol-4-yl)allylidene)-6-((E)-3-phenylallylidene)piperazine-2,5-dione	NaN					10		10	1e-08	8	Active	Colchicine
COC1=CC(\C=C\C=C2/NC(=O)\C(NC2=O)=C\C=C\C2=C(NC=N2)C(C)(C)C)=CC=C1	3L	(3Z,6Z)-3-((E)-3-(5-(tert-butyl)-1H-imidazol-4-yl)allylidene)-6-((E)-3-(3-methoxyphenyl)allylidene)piperazine-2,5-dione	NaN					37		37	3.7e-08	7.4318	Active	Colchicine
CC(C)(C)C1=C(\C=C\C=C2/NC(=O)\C(NC2=O)=C\C=C\C2=CC=CC(=C2)C#N)N=CN1	4L	3-((1E,3Z)-3-((Z)-5-((E)-3-(5-(tert-butyl)-1H-imidazol-4-yl)allylidene)-3,6-dioxopiperazin-2-ylidene)prop-1-en-1-yl)benzonitrile	NaN					8		8	8e-09	8.09691	Active	Colchicine
COC1=CC(\C=C\C2=CC=C(C=C2N(=O)=O)C(C)(F)F)=CC(OC)=C1OC	5F	(E)-5-(4-(1,1-difluoroethyl)-2-nitrostyryl)-1,2,3-trimethoxybenzene	NaN			340				340	3.4e-07	6.46852	Active	Colchicine
COC1=CC(\C=C/C2=CC=C(C=C2N)C(C)(F)F)=CC(OC)=C1OC	6F	(Z)-5-(1,1-difluoroethyl)-2-(3,4,5-trimethoxystyryl)aniline	NaN			190				190	1.9e-07	6.72125	Active	Colchicine
COC1=CC(\C=C\C2=CC=C(C=C2N)C(C)(F)F)=CC(OC)=C1OC	7F	(E)-5-(1,1-difluoroethyl)-2-(3,4,5-trimethoxystyryl)aniline	NaN			6.7				6.7	6.7e-09	8.17393	Active	Colchicine
COC1=CC(CCC2=CC=C(C=C2N(=O)=O)C(C)(F)F)=CC(OC)=C1OC	8F	5-(4-(1,1-difluoroethyl)-2-nitrophenethyl)-1,2,3-trimethoxybenzene	NaN			130				130	1.3e-07	6.88606	Active	Colchicine
COC1=CC(CCC2=CC=C(C=C2N)C(C)(F)F)=CC(OC)=C1OC	9F	5-(1,1-difluoroethyl)-2-(3,4,5-trimethoxyphenethyl)aniline	NaN			460				460	4.6e-07	6.33724	Active	Colchicine
COC1=CC(CCC2=CC=C(C=C2NC(=O)CN)C(C)(F)F)=CC(OC)=C1OC	10F	2-amino-N-(5-(1,1-difluoroethyl)-2-(3,4,5-trimethoxyphenethyl)phenyl)acetamide	NaN			50				50	5e-08	7.30103	Active	Colchicine
