# Supplementary material for: Tubulin Inhibitors: A Chemoinformatic Analysis Using Cell-Based Data
Source: Molecules. 2021 Apr 24;26(9):2483. doi: 10.3390/molecules26092483 (PMC8123128; doi:10.3390/molecules26092483)
Supplement: Supplementary file 1 [file molecules-26-02483-s001.zip › Table_S2.xlsx]

## Sheet: Table_S2
ScaffID	count	Scaff_Smile	Related_Analog_Series
S199	29	O=c1cccc2c(c1)CCCc1ccccc1-2	AS35; AS36; AS37; AS42; AS43; AS135;
S1	28	C(=C/c1cc(Nc2ccccc2)c2ccccc2n1)\c1ccccc1	AS56; AS62
S128	23	O=C(c1ccccc1)c1cccc(-c2ccccc2)n1	AS0
S241	20	c1ccc(Nc2c[nH]c3ccccc23)cc1	AS85; AS86; AS87; AS88; AS114; AS115; AS121; AS126; AS134
S17	19	C=S(=C)(Oc1ccccc1/C=C/C(=O)c1ccccc1)c1ccccc1	AS38; AS122
S51	18	O=C(/C=C/c1ccccc1)c1cccc2ccccc12	AS24; AS28
S95	16	O=C(Nc1c(C(=O)c2ccccc2)oc2ccccc12)c1ccccc1	AS140
S165	16	O=C1CC(c2ccccc2)N1c1ccccc1	AS10; AS11
S211	16	c1ccc(-c2ccc3nnc(-c4ccccc4)n3c2)cc1	AS5
S107	15	O=C(OCC1=CC(=O)c2ccccc2C1=O)c1cc2ccccc2o1	NaN
S146	15	O=C(c1ccccc1)c1nn(-c2ccccc2)nc1N1CCNCC1	AS6; AS7; AS8; AS9; AS79; AS80; AS81; AS82
S41	14	O=C(/C=C/c1cccc(N/C=C\C(=O)c2ccccc2)c1)Nc1ccccc1	AS93; AS94; AS95; AS123; AS128
S212	14	c1ccc(-c2cccc(-c3ccccc3)n2)cc1	AS84; AS109
S233	14	c1ccc(-n2cc(CO/N=C3/CCCc4cc5c(cc4-c4ccccc43)OCO5)nn2)cc1	AS3; AS4
S140	13	O=C(c1ccccc1)c1coc2ccccc12	AS140
S209	13	c1ccc(-c2cc3nccc(-c4ccccc4)n3n2)cc1	AS1
S9	12	C=C(c1ccccc1)c1ccc2[nH]ccc2c1	AS119
S22	12	O=C(/C=C/c1ccc(N/C=C\C(=O)c2ccccc2)cc1)Nc1ccccc1	AS123; AS128
S69	12	O=C(/C=C\Nc1cccc(/C=C\c2ccccc2)c1)c1ccccc1	AS93; AS94; AS95; AS123; AS128
S114	12	O=C(c1ccccc1)c1c[nH]c2ccccc12	AS83
S150	12	O=C(c1nncn1-c1ccccc1)N1CCN(c2ccccc2)CC1	AS77; AS78; AS79; AS80; AS81; AS82; AS83
S6	10	C1=CC2CCC3Nc4ccc(C5CC6CCCN(CCc7c5[nH]c5ccccc75)C6)cc4[C@@]34CCN(C1)C24	AS112; AS113; AS 135
S47	10	O=C(/C=C/c1ccccc1)/C=C/c1ccc(OCc2cn(CCN3C(=O)C(=O)c4ccccc43)nn2)cc1	AS16; AS21; AS26; AS27; AS29; AS30; AS32; AS34
S53	10	O=C(/C=C/c1ccccc1)c1ccccc1Oc1ccccc1	AS13; AS122
S75	8	O=C(C=Cc1ccccc1)c1ccnc2ccccc12	NaN
S133	8	O=C(c1ccccc1)c1cccc2c1OCC=C2	NaN
S137	8	O=C(c1ccccc1)c1cnc2[nH]c3ccccc3c2c1	AS104
S189	8	O=c1[nH]c(/C=C/c2ccccc2)nc2sc3c(c12)CCCC3	NaN
S64	7	O=C(/C=C\Nc1ccc(-c2ccccc2)cc1)c1c(-c2ccccc2)nc2ccccn12	AS63; AS64; AS65; AS68; AS69; AS70;AS110
S164	7	O=C1C=CCCO1	AS96; AS97; AS98
S208	7	c1ccc(-c2cc3c(nn2)[nH]c2ccccc23)cc1	AS130; AS132
S225	7	c1ccc(-c2nc[nH]c2-c2ccccc2)cc1	AS100; AS130; AS132
S0	6	C(=C/c1cc(Nc2ccc(Oc3ccccc3)cc2)c2ccccc2n1)\c1ccccc1	AS46; AS47; AS48; AS48; AS50; AS51; AS52; AS52; AS53; AS54; AS55; AS56; AS57; AS58; AS59; AS60; AS61; AS62
S44	6	O=C(/C=C/c1ccccc1)/C=C/c1ccc(OCc2cn(CCCCCOc3cc(=O)oc4ccccc34)nn2)cc1	AS39; AS40
S45	6	O=C(/C=C/c1ccccc1)/C=C/c1ccc(OCc2cn(CCCCOc3cc(=O)oc4ccccc34)nn2)cc1	AS14
S46	6	O=C(/C=C/c1ccccc1)/C=C/c1ccc(OCc2cn(CCCOc3cc(=O)oc4ccccc34)nn2)cc1	AS17; AS18
S50	6	O=C(/C=C/c1ccccc1)c1ccc(NC(=O)c2ccccc2CN2C(=O)c3ccccc3C2=O)cc1	AS12
S71	6	O=C(/C=C\Nc1ccccc1/C=C\c1ccccc1)c1ccccc1	AS133
S79	6	O=C(CNc1ccccc1)Nc1c(C(=O)c2ccccc2)[nH]c2ccccc12	AS118; AS136
S158	6	O=C1C(=O)N(CCn2cc(COc3cc(=O)oc4ccccc34)nn2)c2ccccc21	NaN
S196	6	O=c1cccc2c(c1)C(NCc1ccccc1)CCc1ccccc1-2	AS35; AS42; AS43; AS135
S223	6	c1ccc(-c2nc3c(-c4ccccc4)cc4c(c3[nH]2)CCC2CCCCC42)cc1	AS41
S2	5	C(=C/c1cc(Nc2ccccc2Oc2ccccc2)c2ccccc2n1)\c1ccccc1	AS46; AS47; AS48; AS49; AS50; AS51; AS52; AS52; AS53; AS54; AS55; AS56; AS57; AS58; AS59; AS60; AS61; AS62
S48	5	O=C(/C=C/c1ccccc1)/C=C/c1ccc(OCc2cn(CCOc3cc(=O)oc4ccccc34)nn2)cc1	AS19; AS20
S109	5	O=C(c1ccccc1)c1[nH]cnc1-c1ccccc1	AS116; AS130
S119	5	O=C(c1ccccc1)c1ccc2[nH]ccc2c1	NaN
S168	5	O=C1CCC2C3c4ccccc4CCCC3C1ON2c1ccccn1	AS74
S188	5	O=c1[nH]/c(=C\c2c[nH]cn2)c(=O)[nH]/c1=C\C=C\c1ccccc1	AS90
S229	5	c1ccc(-c2ncoc2-c2ccccc2)cc1	NaN
S238	5	c1ccc(Cc2ccc3[nH]ccc3c2)cc1	AS119
S242	5	c1ccc(Nc2cn(-c3ccccc3)c3ccccc23)cc1	AS114; AS115
S52	4	O=C(/C=C/c1ccccc1)c1ccccc1-c1ccccc1	AS122
S70	4	O=C(/C=C\Nc1ccccc1)c1c(-c2ccccc2)nc2ccccn12	AS63
S82	4	O=C(COc1ccccc1)Nc1ccc2ncncc2c1	NaN
S148	4	O=C(c1ccccc1)n1ccc2ccccc21	NaN
S153	4	O=C1/C(=C\c2ccccc2)C(c2ccccc2)c2ccccc21	AS75
S167	4	O=C1CC2C(=CCC3C2CC2C4CC(=O)C5C[C@@H]6O[C@@H]6CC5C4CCC32)O1	AS105; AS106; AS107
S187	4	O=c1[nH]/c(=C\C=C\c2c[nH]cn2)c(=O)[nH]/c1=C\C=C\c1ccccc1	AS90
S205	4	c1ccc(-c2c[nH]nc2-c2ccccc2)cc1	AS100
S222	4	c1ccc(-c2cn[nH]c2-c2ccccc2)cc1	AS100
S234	4	c1ccc(C2=NNNN2c2ccccc2)cc1	NaN
S243	4	c1ccc(Nc2ncnc3[nH]c4ccccc4c23)cc1	AS104
S14	3	C=C1CC2/C=C/CCOC(=O)/C=C/C=CCC(=O)/C=C/CC(C1)O2	NaN
S15	3	C=C1CC2/C=C/CCOC(=O)/C=C/C=C\CC(=O)/C=C/CC(C1)O2	NaN
S60	3	O=C(/C=C/c1cnc2ccccc2c1)c1ccccc1	NaN
S63	3	O=C(/C=C\Nc1ccc(-c2ccc3cnccc3c2)cc1)c1c(-c2ccccc2)nc2ccccn12	AS63; AS64; AS65; AS66
S65	3	O=C(/C=C\Nc1ccc(-c2cnc3ccccc3c2)cc1)c1c(-c2ccccc2)nc2ccccn12	AS63; AS64; AS65; AS67
S78	3	O=C(CN1CCCCC1)N(Cc1ccccc1)c1ccccc1	AS72
S89	3	O=C(Cn1cc(CO/N=C2/CCCc3cc4c(cc3-c3ccccc32)OCO4)nn1)Nc1ccccc1	AS3; AS4
S90	3	O=C(N/N=C/c1c[nH]c2ccccc12)C(=O)c1c[nH]c2ccccc12	AS141
S94	3	O=C(NCC1C(=O)N(c2ccccc2)C1c1ccccc1)c1ccccc1	AS10;AS11
S99	3	O=C(Nc1ccccc1)C(=O)Nc1c(C(=O)c2ccccc2)[nH]c2ccccc12	AS117; AS118; AS138
S105	3	O=C(Nc1ccncc1)C(=O)Nc1c(C(=O)c2ccco2)[nH]c2ccccc12	AS117; AS118; AS138
S117	3	O=C(c1ccccc1)c1ccc(Nc2cc(/C=C/c3ccccc3)nc3ccccc23)cc1	AS52;AS53; AS54; AS55; AS56; AS57; AS58; AS59; AS60; AS61; AS61; AS122
S121	3	O=C(c1ccccc1)c1ccc2c(n1)C(=O)C=CC2=O	NaN
S135	3	O=C(c1ccccc1)c1ccccc1Nc1cc(/C=C/c2ccccc2)nc2ccccc12	AS52;AS53; AS54; AS55; AS56; AS57; AS58; AS59; AS60; AS61; AS61; AS122
S142	3	O=C(c1ccccc1)c1csc(Nc2ccccc2)n1	NaN
S157	3	O=C1C(=O)N(CCCn2cc(COc3cc(=O)oc4ccccc34)nn2)c2ccccc21	AS99
S161	3	O=C1C(COc2ccccc2)C(c2ccccc2)N1c1ccccc1	AS10; AS11
S193	3	O=c1ccc2c(cc1)-c1ccccc1CCC2	AS35; AS36; AS37; AS42; AS43; AS135;
S214	3	c1ccc(-c2ccccn2)cc1	AS84; AS109
S216	3	c1ccc(-c2ccnc3cc(-c4c[nH]c5ccccc45)nn23)cc1	AS1; AS2
S224	3	c1ccc(-c2nc3ccc4c(c3[nH]2)CCC2CCCCC42)cc1	NaN
S228	3	c1ccc(-c2ncn(-c3ccccc3)c2-c2ccccc2)cc1	AS132
S235	3	c1ccc(CCc2ccccc2)cc1	AS133
S254	3	c1ccc2c3c([nH]c2c1)C(c1ccc2c(c1)[C@@]14CCN5CCCC(CCC1N2)C54)CC1CCCN(CC3)C1	AS112; AS113; AS135
S3	2	C(=C/c1ccccc1)\c1ccccc1	AS133
S4	2	C(=C\c1ccccc1)\c1ccccc1	AS133
S19	2	N=C1CCCc2cc3c(cc2-c2ccccc21)OCO3	AS3; AS4
S32	2	O=C(/C=C/c1ccc(OCc2cn(CCN3C(=O)C(=O)c4ccccc43)nn2)cc1)/C=C/c1cccc2ccccc12	AS15
S54	2	O=C(/C=C/c1ccccc1)c1ccnc2ccccc12	NaN
S57	2	O=C(/C=C/c1cnc2c(C(=O)c3ccccc3)cccc2c1)c1ccccc1	NaN
S61	2	O=C(/C=C\Nc1ccc(-c2ccc3[nH]ccc3c2)cc1)c1c(-c2ccccc2)nc2ccccn12	AS62; AS63; AS64; AS65; AS71
S67	2	O=C(/C=C\Nc1cccc(/C=C\c2ccccc2)c1)C1CNc2ccccc21	AS101
S68	2	O=C(/C=C\Nc1cccc(/C=C\c2ccccc2)c1)c1c[nH]c2ccccc12	AS101
S73	2	O=C(C=Cc1ccc2[nH]ccc2c1)c1ccnc2ccccc12	NaN
S88	2	O=C(Cn1cc(C(=O)C(=O)Nc2ccccc2)c2ccccc21)Nc1nccs1	AS127
S91	2	O=C(N/N=C/c1c[nH]c2ccccc12)C(=O)c1cn(Cc2ccccc2)c2ccccc12	AS138
S104	2	O=C(Nc1ccncc1)C(=O)Nc1c(C(=O)c2ccccc2)[nH]c2ccccc12	AS138
S106	2	O=C(Nc1ccncc1)C(=O)Nc1c[nH]c2ccccc12	NaN
S113	2	O=C(c1ccccc1)c1c[nH]c(-c2ccccc2)n1	AS116
S127	2	O=C(c1ccccc1)c1cccc(-c2ccccc2)c1	NaN
S144	2	O=C(c1ccccc1)c1nc2ccccc2[nH]1	NaN
S154	2	O=C1/C=C/CC2CCCC(/C=C/CCOC(=O)/C=C/C=CC1)O2	NaN
S170	2	O=C1CCCC(=O)N1CC(=O)N(Cc1ccccc1)c1ccccc1	AS72
S172	2	O=C1CCCCO1	AS96; AS97; AS98
S194	2	O=c1ccc2c(cc1)C(NS(=O)(=O)c1ccccc1)CCc1ccccc1-2	AS35; AS36; AS37; AS42; AS43; AS135;
S197	2	O=c1cccc2c(c1)C(NS(=O)(=O)c1ccccc1)CCc1ccccc1-2	AS35; AS36; AS37; AS42; AS43; AS135;
S217	2	c1ccc(-c2ccnc3cc(-c4ccc5[nH]ccc5c4)nn23)cc1	AS1; AS2
S220	2	c1ccc(-c2ccnc3cc(-c4ccc5cc[nH]c5c4)nn23)cc1	AS1; AS2
S236	2	c1ccc(Cc2c[nH]c3c(N4CCCc5ccccc54)ncnc23)cc1	NaN
S237	2	c1ccc(Cc2c[nH]c3c(Nc4ccccc4)ncnc23)cc1	NaN
S245	2	c1ccc(Sc2c(-c3ccccc3)[nH]c3ccccc23)cc1	NaN
S247	2	c1ccc(Sc2c[nH]c3ccccc23)cc1	NaN
S249	2	c1ccc2c(-c3cc4c(nn3)[nH]c3ccccc34)cccc2c1	AS104
S252	2	c1ccc2c(c1)CCCCc1cc3c(cc1-2)OCO3	AS3; AS4
S255	2	c1ccc2cc(-c3cc4c(nn3)[nH]c3ccccc34)ccc2c1	AS104
S5	1	C1=CC2CCC3Nc4ccc(C5CC6CCCN(CCc7c5[nH]c5ccccc75)C6)cc4C34CCN(C1)C24	AS112; AS113; AS137
S7	1	C1=CC2CCC3Nc4ccc(C5CC6CN(CCc7c5[nH]c5ccccc75)CC5CCCC[C@@H]56)cc4[C@@]34CCN(C1)C24	AS112; AS113; AS137
S8	1	C1=CC2CC[C@@H]3Nc4ccc(C5C[C@@H]6CCCN(CCc7c5[nH]c5ccccc75)C6)cc4[C@@]34CCN(C1)[C@@H]24	AS112; AS113; AS137
S10	1	C=C(c1ccccc1)c1cccc(-c2ccccc2)n1	NaN
S11	1	C=C(c1ccccc1)c1cccc2c1C=CCO2	NaN
S12	1	C=C(c1ccccc1)c1cccc2c1OCC=C2	NaN
S13	1	C=C1CC/C=C/C[C@@H](C/C=C/C2CC=CCO2)OC(=O)/C=C\CC2C=CCC(CCC1)O2	NaN
S16	1	C=C1CCCC2CC=CC(C/C=C\C(=O)O[C@H](C/C=C/C3CC=CCO3)C[C@@H]3O[C@H]3CC1)O2	NaN
S18	1	N=C(/C=C/c1ccccc1)c1ccccc1	NaN
S20	1	O=C(/C=C/C(=O)c1ccc2c(c1)OCO2)c1ccc(NC(=O)c2ccccc2CN2C(=O)c3ccccc3C2=O)cc1	AS12
S21	1	O=C(/C=C/Oc1cccc2ccccc12)c1ccc(NC(=O)c2ccccc2CN2C(=O)c3ccccc3C2=O)cc1	AS12
S23	1	O=C(/C=C/c1ccc(OCc2cn(CCCCCOc3cc(=O)oc4ccccc34)nn2)cc1)/C=C/c1cccc2ccccc12	AS14; AS15; AS17; AS18; AS19: AS20
S24	1	O=C(/C=C/c1ccc(OCc2cn(CCCCCOc3cc(=O)oc4ccccc34)nn2)cc1)/C=C/c1ccco1	AS14; AS15; AS17; AS18; AS19: AS20
S25	1	O=C(/C=C/c1ccc(OCc2cn(CCCCCOc3cc(=O)oc4ccccc34)nn2)cc1)/C=C/c1cccs1	AS14; AS15; AS17; AS18; AS19: AS21
S26	1	O=C(/C=C/c1ccc(OCc2cn(CCCCOc3cc(=O)oc4ccccc34)nn2)cc1)/C=C/c1cccc2ccccc12	AS14; AS15; AS17; AS18; AS19: AS22
S27	1	O=C(/C=C/c1ccc(OCc2cn(CCCCOc3cc(=O)oc4ccccc34)nn2)cc1)/C=C/c1ccco1	AS14; AS15; AS17; AS18; AS19: AS23
S28	1	O=C(/C=C/c1ccc(OCc2cn(CCCCOc3cc(=O)oc4ccccc34)nn2)cc1)/C=C/c1cccs1	AS14; AS15; AS17; AS18; AS19: AS24
S29	1	O=C(/C=C/c1ccc(OCc2cn(CCCOc3cc(=O)oc4ccccc34)nn2)cc1)/C=C/c1cccc2ccccc12	AS14; AS15; AS17; AS18; AS19: AS25
S30	1	O=C(/C=C/c1ccc(OCc2cn(CCCOc3cc(=O)oc4ccccc34)nn2)cc1)/C=C/c1ccco1	AS14; AS15; AS17; AS18; AS19: AS26
S31	1	O=C(/C=C/c1ccc(OCc2cn(CCCOc3cc(=O)oc4ccccc34)nn2)cc1)/C=C/c1cccs1	AS14; AS15; AS17; AS18; AS19: AS27
S33	1	O=C(/C=C/c1ccc(OCc2cn(CCN3C(=O)C(=O)c4ccccc43)nn2)cc1)/C=C/c1ccco1	AS16; AS21; AS25; AS30
S34	1	O=C(/C=C/c1ccc(OCc2cn(CCN3C(=O)C(=O)c4ccccc43)nn2)cc1)/C=C/c1cccs1	AS16; AS21; AS25; AS30
S35	1	O=C(/C=C/c1ccc(OCc2cn(CCOc3cc(=O)oc4ccccc34)nn2)cc1)/C=C/c1cccc2ccccc12	AS14; AS15; AS17; AS18; AS19: AS27
S36	1	O=C(/C=C/c1ccc(OCc2cn(CCOc3cc(=O)oc4ccccc34)nn2)cc1)/C=C/c1ccco1	AS14; AS15; AS17; AS18; AS19: AS27
S37	1	O=C(/C=C/c1ccc(OCc2cn(CCOc3cc(=O)oc4ccccc34)nn2)cc1)/C=C/c1cccs1	AS14; AS15; AS17; AS18; AS19: AS27
S38	1	O=C(/C=C/c1ccc2[nH]ccc2c1)c1cccc2c1OCC=C2	NaN
S39	1	O=C(/C=C/c1ccc2ccccc2c1)c1cccc2ccccc12	NaN
S40	1	O=C(/C=C/c1ccc2ccccc2c1)c1ccccc1Oc1ccccc1	AS13
S42	1	O=C(/C=C/c1cccc2ccccc12)c1cccc2ccccc12	NaN
S43	1	O=C(/C=C/c1cccc2ccccc12)c1ccccc1Oc1ccccc1	AS13
S49	1	O=C(/C=C/c1ccccc1)Nc1ccccc1	AS91; AS92
S55	1	O=C(/C=C/c1ccco1)c1ccc(NC(=O)c2ccccc2CN2C(=O)c3ccccc3C2=O)cc1	AS12
S56	1	O=C(/C=C/c1cnc2c(-c3ccccc3)c(-c3ccccc3)ccc2c1)c1ccccc1	NaN
S58	1	O=C(/C=C/c1cnc2cc(-c3ccccc3)c(-c3ccccc3)cc2c1)c1ccccc1	NaN
S59	1	O=C(/C=C/c1cnc2ccc(C(=O)c3ccccc3)cc2c1)c1ccccc1	NaN
S62	1	O=C(/C=C\Nc1ccc(-c2ccc3c(c2)C=NC3)cc1)c1c(-c2ccccc2)nc2ccccn12	AS63; AS64
S66	1	O=C(/C=C\Nc1ccc(C2=CC3C=NCC3C=C2)cc1)c1c(-c2ccccc2)nc2ccccn12	AS63; AS64
S72	1	O=C(C=Cc1c[nH]c2ccccc12)c1ccccc1	NaN
S74	1	O=C(C=Cc1ccccc1)c1cccc2c1OCC=C2	NaN
S76	1	O=C(CCCCCCC(=O)OC12CC3CC(CC(C3)C1)C2)N[C@@H]1CCc2ccccc2-c2cccc(=O)cc21	AS37
S77	1	O=C(CN1CCCC1)N(Cc1ccccc1)c1ccccc1	NaN
S80	1	O=C(COc1cccc(/C=C/C(=O)c2ccccc2)c1)Nc1ccccc1	AS92; AS93;AS94; AS95
S81	1	O=C(COc1cccc2cccnc12)Nc1ccc2ncncc2c1	NaN
S83	1	O=C(C[C@@H](NC(=O)c1ccccc1)c1ccccc1)O[C@@H]1C=C2CC(=O)C3CC[C@H]4OCC4[C@H]3[C@H](OC(=O)c3ccccc3)C(C2)C1	NaN
S84	1	O=C(Cn1cc(C(=O)C(=O)NC2CC2)c2ccccc21)NCCc1nccs1	AS127
S85	1	O=C(Cn1cc(C(=O)C(=O)NC2CC2)c2ccccc21)Nc1nc(-c2ccccc2)cs1	AS127
S86	1	O=C(Cn1cc(C(=O)C(=O)Nc2ccccc2)c2ccccc21)NCCc1nccs1	AS127
S87	1	O=C(Cn1cc(C(=O)C(=O)Nc2ccccc2)c2ccccc21)Nc1nc2ccccc2s1	AS127
S92	1	O=C(N/N=C/c1c[nH]c2ccccc12)c1cc2c(ccc3ccccc32)o1	NaN
S93	1	O=C(NC1C[C@@H]2CC(c3ccc4c(c3)[C@@]35CCN6CC=CC(CC[C@@H]3N4)[C@H]65)c3[nH]c4ccccc4c3CCN(C1)C2)N1Cc2ccccc2C1	AS74; AS112; AS113; AS137
S96	1	O=C(Nc1ccc2c(c1)CN(C(=O)NC1C[C@@H]3CC(c4ccc5c(c4)[C@@]46CCN7CC=CC(CC[C@@H]4N5)[C@H]76)c4[nH]c5ccccc5c4CCN(C1)C3)C2)c1cccnn1	AS74; AS112; AS113; AS137
S97	1	O=C(Nc1ccc2c(c1)CN(C(=O)NC1C[C@H]3CC(c4ccc5c(c4)[C@@]46CCN7CC=CC(CC[C@@H]4N5)[C@H]76)c4[nH]c5ccccc5c4CCN(C1)C3)C2)c1cnccn1	AS74; AS112; AS113; AS137
S98	1	O=C(Nc1ccccc1)C(=O)Nc1c(C(=O)C2CC2)[nH]c2ccccc12	NaN
S100	1	O=C(Nc1ccccc1)C(=O)Nc1c[nH]c2ccccc12	NaN
S101	1	O=C(Nc1ccccc1)C1C[C@H]1c1ccccc1	NaN
S102	1	O=C(Nc1ccccc1)c1ccccc1CN1C(=O)c2ccccc2C1=O	AS12
S103	1	O=C(Nc1ccncc1)C(=O)Nc1c(C(=O)C2CC2)[nH]c2ccccc12	NaN
S108	1	O=C(c1ccc2nc[nH]c2c1)c1cccs1	NaN
S110	1	O=C(c1ccccc1)c1[nH]cnc1-c1cccnc1	AS89
S111	1	O=C(c1ccccc1)c1[nH]cnc1-c1cccs1	AS89
S112	1	O=C(c1ccccc1)c1c[nH]c(-c2c[nH]c3ccccc23)n1	AS89
S115	1	O=C(c1ccccc1)c1cc(-c2ccccc2)ccn1	S0
S116	1	O=C(c1ccccc1)c1cc2ccccc2o1	NaN
S118	1	O=C(c1ccccc1)c1ccc2[nH]c3ccccc3c2c1	NaN
S120	1	O=C(c1ccccc1)c1ccc2c(n1)C(=O)C(N1CCCC1)=CC2=O	NaN
S122	1	O=C(c1ccccc1)c1ccc2ocnc2c1	NaN
S123	1	O=C(c1ccccc1)c1cccc(-c2cc[nH]c2)n1	NaN
S124	1	O=C(c1ccccc1)c1cccc(-c2ccc3[nH]ccc3c2)n1	S0
S125	1	O=C(c1ccccc1)c1cccc(-c2ccc3c(c2)[nH]c2ccccc23)n1	S0
S126	1	O=C(c1ccccc1)c1cccc(-c2cccc3[nH]ccc23)n1	S0
S129	1	O=C(c1ccccc1)c1cccc(-c2cccnc2)n1	S0
S130	1	O=C(c1ccccc1)c1cccc(-c2ccsc2)n1	S0
S131	1	O=C(c1ccccc1)c1cccc(C2CNc3ccccc32)n1	S0
S132	1	O=C(c1ccccc1)c1cccc2c1C=CCO2	NaN
S134	1	O=C(c1ccccc1)c1ccccc1	NaN
S136	1	O=C(c1ccccc1)c1ccncc1-c1ccccc1	S0
S138	1	O=C(c1ccccc1)c1cnn(-c2ccccc2)n1	S8
S139	1	O=C(c1ccccc1)c1coc2cc(OCc3ccccc3)ccc12	S140
S141	1	O=C(c1ccccc1)c1csc(-c2ccccc2)n1	S99
S143	1	O=C(c1ccccc1)c1nc(-c2ccccc2)c[nH]1	NaN
S145	1	O=C(c1ccccc1)c1nn(-c2ccccc2)nc1N1CCCCC1	AS6; AS7; AS8; AS9; AS79; AS80; AS81; AS82
S147	1	O=C(c1ccccc1)c1nn(-c2ccccc2)nc1N1CCOCC1	NaN
S149	1	O=C(c1cccs1)c1[nH]c2ccccc2c1Nc1ccnc(N2CCNCC2)n1	NaN
S151	1	O=C1/C(=C/c2ccc3[nH]ccc3c2)Cc2ccccc21	NaN
S152	1	O=C1/C(=C\c2ccc3c(c2)OCO3)C(c2ccccc2)c2ccccc21	AS75
S155	1	O=C1/C=C/CCOC/C=C/CCOC(=O)/C=C/C=C\C1	NaN
S156	1	O=C1/C=C/CCOCC=CCCOC(=O)/C=C/C=C\C1	NaN
S159	1	O=C1C(CNC2CC2)C(c2ccccc2)N1c1ccccc1	AS10; AS11
S160	1	O=C1C(CNc2ccccc2)C(c2ccccc2)N1c1ccccc1	AS10; AS11
S162	1	O=C1C=C(CCC2C(=O)C3C=CC4C5CCCCC5CCC4C3C2=O)OC1	NaN
S163	1	O=C1C=C2CCCCCC/C=C/CC/C=C\C=C\C(=O)NC(=C1)C2=O	NaN
S166	1	O=C1CC2(CCCC2)CC(=O)N1CC(=O)N(Cc1ccccc1)c1ccccc1	AS72
S169	1	O=C1CCC2C3c4ccccc4CCCC3C1ON2c1ccno1	AS74
S171	1	O=C1CCCCCCC2O[C@H]2C[C@@H](/C=C/c2cscn2)OC(=O)CCC1	NaN
S173	1	O=C1CCC[C@H]2CCCC(CCCCCCO1)O2	NaN
S174	1	O=C1CCCc2cc3c(cc2-c2ccccc21)OCO3	AS3
S175	1	O=C1CCc2cccc(c2)OCCNC(=O)CN1	NaN
S176	1	O=C1COC(c2ocnc2-c2ccccc2)CN1	NaN
S177	1	O=C1OC(C2NCCc3cc4c(cc32)OCO4)c2ccccc21	NaN
S178	1	O=C1OCC2CC[C@]13CC=CCCC23	NaN
S179	1	O=C1OCC2Cc3cc4c(cc3C(c3ccccc3)C12)OCO4	NaN
S180	1	O=C1OC[C@@H]2C(C3CCCCC3)c3cc4c(cc3[C@@H](c3ccccc3)[C@@H]12)OCO4	NaN
S181	1	O=C1OC[C@@H]2C(C3CCOCC3)c3cc4c(cc3[C@@H](c3ccccc3)[C@@H]12)OCO4	NaN
S182	1	O=C1OC[C@@H]2Cc3cc4c(cc3[C@@H](c3ccc5c(c3)OCO5)[C@@H]12)OCO4	NaN
S183	1	O=C1OC[C@@H]2Cc3cc4c(cc3[C@@H](c3ccccc3)[C@@H]12)OCO4	NaN
S184	1	O=C1OC[C@@H]2[C@@H](C3CCCCC3)c3cc4c(cc3[C@@H](c3ccccc3)[C@@H]12)OCO4	NaN
S185	1	O=C1O[C@H]2CC[C@@H]3OC(=C1C1C4C(C=CC5CCCC54)CC13)C2	NaN
S186	1	O=C1c2ccccc2C(=O)N1CC1C(=O)N(c2ccccc2)C1c1ccccc1	AS10
S190	1	O=c1cc(-c2ccccc2)c2ccccc2[nH]1	NaN
S191	1	O=c1cc(Nc2ccccc2)c2ccccc2o1	NaN
S192	1	O=c1cc2c(ccc1Nc1ccccc1)-c1ccccc1CCC2	AS135
S195	1	O=c1ccc2c(cc1)C(Nc1ccccc1)CCc1ccccc1-2	AS135
S198	1	O=c1cccc2c(c1)C(Nc1ccccc1)CCc1ccccc1-2	AS135
S200	1	O=c1cccc2c(c1)[C@@H](NCc1ccccc1)CCc1ccccc1-2	AS135
S201	1	O=c1cccc2c(c1)[C@@H](Nc1ccccc1)CCc1ccccc1-2	AS135
S202	1	S=c1scc(-c2ccccc2)n1-c1ccccc1	NaN
S203	1	c1c[nH]c(-c2cc3c(nn2)[nH]c2ccccc23)c1	AS104
S204	1	c1cc2cc(-c3nc4ccc5c(c4[nH]3)CCC3CCCCC53)ccc2[nH]1	NaN
S206	1	c1ccc(-c2cc3c(c4[nH]c(-c5c[nH]c6ccccc56)nc24)CCC2CCCCC32)cc1	NaN
S207	1	c1ccc(-c2cc3c(c4[nH]c(-c5ccc6[nH]ccc6c5)nc24)CCC2CCCCC32)cc1	NaN
S210	1	c1ccc(-c2ccc(-c3ccccc3)nc2)cc1	NaN
S213	1	c1ccc(-c2cccc3[nH]c(-c4ccc5[nH]ccc5c4)nc23)cc1	AS1
S215	1	c1ccc(-c2ccnc(-c3ccccc3)c2)cc1	NaN
S218	1	c1ccc(-c2ccnc3cc(-c4ccc5[nH]ncc5c4)nn23)cc1	AS5
S219	1	c1ccc(-c2ccnc3cc(-c4ccc5c(c4)[nH]c4ccccc45)nn23)cc1	AS5
S221	1	c1ccc(-c2ccnc3cc(-c4cn[nH]c4)nn23)cc1	AS5
S226	1	c1ccc(-c2nc[nH]c2-c2cnc3ccccc3c2)cc1	NaN
S227	1	c1ccc(-c2nccc3[nH]c(-c4ccc5[nH]ccc5c4)nc23)cc1	AS1
S230	1	c1ccc(-c2ncsc2-c2ccccc2)cc1	NaN
S231	1	c1ccc(-c2nnc3ccc(-c4cccnc4)cn23)cc1	AS5
S232	1	c1ccc(-c2nnnn2-c2ccccc2)cc1	NaN
S239	1	c1ccc(Cc2ccc3c(c2)CCCCC2OC32)cc1	NaN
S240	1	c1ccc(Nc2c(-c3ccccc3)nc3ccccn23)cc1	NaN
S244	1	c1ccc(Sc2c(-c3ccc[nH]3)[nH]c3ccccc23)cc1	NaN
S246	1	c1ccc(Sc2c(-c3cccs3)[nH]c3ccccc23)cc1	NaN
S248	1	c1ccc(Sc2cnc3[nH]c4ccccc4c3c2)cc1	NaN
S250	1	c1ccc2c(-c3nc4ccc5c(c4[nH]3)CCC3CCCCC53)c[nH]c2c1	NaN
S251	1	c1ccc2c(c1)CCC1CCCCC21	NaN
S253	1	c1ccc2c3c([nH]c2c1)C(c1ccc2c(c1)[C@@]14CCCN5CCC(CCC1N2)[C@H]54)CC1CCCN(CC3)C1	AS112; AS113; AS135
S256	1	c1csc(-c2cc3c(nn2)[nH]c2ccccc23)c1	NaN
